# Supplementary material for: The human gut symbiont Ruminococcus gnavus shows specificity to blood group A antigen during mucin glycan foraging: Implication for niche colonisation in the gastrointestinal tract
Source: PLoS Biol. 2021 Dec 22;19(12):e3001498. doi: 10.1371/journal.pbio.3001498 (PMC8730463; doi:10.1371/journal.pbio.3001498)
Supplement: S1 Table — ICP-MS, inductively coupled plasma mass spectrometry. (XLSX) [file pbio.3001498.s001.xlsx]

## Sheet: Sheet1
Analytes	Amount in RgGH98 (µmoles)
Mg	1.039
P	4.304
S	96.317
Ca	6.026
V	-0.001
Cr	0.001
Mn	0.016
Fe	-0.03
Co	0.183
Ni	0.95
Zn	0.17
Cu	0.028
Mo	-0.081
