# Supplementary material for: The human gut symbiont Ruminococcus gnavus shows specificity to blood group A antigen during mucin glycan foraging: Implication for niche colonisation in the gastrointestinal tract
Source: PLoS Biol. 2021 Dec 22;19(12):e3001498. doi: 10.1371/journal.pbio.3001498 (PMC8730463; doi:10.1371/journal.pbio.3001498)
Supplement: S3 Table — (A) R. gnavus ATCC 29149 was grown on BgA II. (B) R. gnavus E1 was grown on BgAtri. BgA II, blood group A tetrasaccharide type II; BgAtri, BgA trisaccharide. (XLSX) [file pbio.3001498.s003.xlsx]

## Sheet: Sheet1
A
Gene	GH family	Predicted subcellular localisation of the protein	Comment	Transcription
RGna_RS05890	GH29	Cell-wall	Protein similar to RUGNEv3_10125 protein	Yes
RGna_RS14395	GH95	Cell-wall and/or extracellular	Enzyme WP_004841212.1 active on BgAtri	Yes
RGna_RS10315	GH95	Cell-wall and/or extracellular	Gene part of RgGH98 operon	Yes (low)
RGna_RS10325	GH98	Extracellular		Yes (low)
RGna_RS15130	GH95	Cytoplasmic		No
RGna_RS04290	GH29	Cytoplasmic		No
B
Gene	GH family	Predicted subcellular localisation of the protein	Comment	Transcription
RUGNEv3_40027	GH95	Cell-wall and/or extracellular	High protein sequence similarity to WP_004841212.1	Yes
RUGNEv3_11127	GH29	Cytoplasmic	Protein similar to WP_004844769.1 coded by RGna_RS04290	Yes
RUGNEv3_30029	GH95	Cytoplasmic		Yes (low)
RUGNEv3_10623	GH29	Unknown		Yes (low)
RUGNEv3_10125	GH29	Unknown		Yes (low)
RUGNEv3_10180	GH29	Cytoplasmic		No
RUGNEv3_10181	GH95	Cytoplasmic		No
RUGNEv3_10587	GH95	Cytoplasmic		No
