# Supplementary material for: The human gut symbiont Ruminococcus gnavus shows specificity to blood group A antigen during mucin glycan foraging: Implication for niche colonisation in the gastrointestinal tract
Source: PLoS Biol. 2021 Dec 22;19(12):e3001498. doi: 10.1371/journal.pbio.3001498 (PMC8730463; doi:10.1371/journal.pbio.3001498)
Supplement: S4 Table — (XLSX) [file pbio.3001498.s004.xlsx]

## Sheet: Sheet1
Target gene (organism)	Forward primer	Reverse primer	Annealing temperature	Amplicon size (nt)	Application	Comment
RGna_RS10325 (R. gnavus ATCC 29149)	CATAGCATATGGCAGATGCAAAAAAAGCAC	CATAGCTCGAGCTAAAGATCTACCTGCAGCAAC	56°C	2746	PCR (cloning)	RgGH98 (N-term GBLD-Cd-C-term) (Fig 1_C)
PET28a	TAGCTCGAGCACCACCACC	CATATGGCTGCCGCGCGG	56°C	5299	PCR (cloning)	PET28a linearization
RGna_RS10325 (R. gnavus ATCC 29149)	CGCGGCAGCCATATGGCAGATGCAAAAAAAGCACCG	GTGGTGCTCGAGCTAACCATCCTGTGACTGCAC	68°C	717	PCR (cloning)	RgGH98truc_Nterm
RGna_RS10325 (R. gnavus ATCC 29149)	CGCGGCAGCCATATGGTAGGAAATGCATTTGCTGACA	GTGGTGCTCGAGCTATACAAACTCCAGACCTGTAATGGA	68°C	609	PCR (cloning)	RgGH98truc_C term
RGna_RS10325 (R. gnavus ATCC 29149)	CGCGGGATCCTTCATGGAACTGGGTATTTATGGA	CCGGCTCGAGCTAAAACTCCAGACCTGTAATGGAAA	56°C	1890	PCR (cloning)	RgGH98Cd-C-term
RGna_RS10325 (R. gnavus ATCC 29149)	TCATCCATATATTTATATACTGATAATGCTCCATTAATTGTAGTCTGTCCCGGTG	CACCGGGACAGACTACAATTAATGGAGCATTATCAGTATATAAATATATGGATGA	60°C	8019	PCR (cloning)	RgGH98K788A_mutant
RGna_RS10325 (R. gnavus ATCC 29149)	TTCTCCACAAAGTCTCTGCGCGTTGTTATAGCTTCCAGCT	AGCTGGAAGCTATAACAACGCGCAGAGACTTTGTGGAGAA	60°C	8019	PCR (cloning)	RgGH98W528A mutant
RGna_RS10325 (R. gnavus ATCC 29149)	CGGTTCTCCACAAAGTCTCTGATCGTTGTTATAGCTTCCAGCTCC	GGAGCTGGAAGCTATAACAACGATCAGAGACTTTGTGGAGAACCG	60°C	8019	PCR (cloning)	RgGH98W528D mutant
RGna_RS10325 (R. gnavus ATCC 29149)	GTCTACTGTGTTAGATCCGGCTAATTCTGGTCCTTCTTCCTGTCCT	AGGACAGGAAGAAGGACCAGAATTAGCCGGATCTAACACAGTAGAC	60°C	8019	PCR (cloning)	RgGH98Q305A mutant
RGna_RS10325 (R. gnavus ATCC 29149)	CTGTGTTAGATCCCCATAATTCTGGTCCTTCTTCCTGTCC	GGACAGGAAGAAGGACCAGAATTATGGGGATCTAACACAG	60°C	8019	PCR (cloning)	RgGH98Q305W mutant
16S rRNA gene (all bacteria)	AGAGTTTGATCMTGGCTCAG (Heuer et al., 1997)	ACGGCTACCTTGTTACGACTT (Weisburg et al., 1991)	52°C	≈1450	PCR (Preparation of standard)
16S rRNA gene (R. gnavus)	TGGCGGCGTGCTTAACA (Joossens et al., 2011)	TCCGAAGAAATCCGTCAAGGT (Joossens et al., 2011)	60˚C	57	qPCR (bacteria quantification)
RUGNEv3_40027 (R. gnavus E1)	ACGGATACAAACGGAGCAAC	GCTTCCGCCATTGTTATTGT	60˚C	186	qPCR (transcriptomics)
RUGNEv3_11127 (R. gnavus E1)	GTGCAACGATGAACAACCAC	TTTTGCTCCATCCATTCTCC	60˚C	199	qPCR (transcriptomics)
RUGNEv3_30029 (R. gnavus E1)	GGAACACAACCGTCGAATCT	TTTTTGGCTGTTTCCTGTCC	60˚C	194	qPCR (transcriptomics)
RUGNEv3_10623 (R. gnavus E1)	ATGACAGATCCGGCGATTAC	CCAACCTGGACGGATAGAAA	60˚C	174	qPCR (transcriptomics)
RUGNEv3_10125 (R. gnavus E1)	ATGGAAGAACTGAGTGATATGTATT	TGACTTCAGAAACTTTTACAGAAGC	60˚C	199	qPCR (transcriptomics)
RUGNEv3_10180 (R. gnavus E1)	GATCCGGTTTCTGATTTTGAC	TAAATCGTATCTCCGTTTTCTCTAA	60˚C	173	qPCR (transcriptomics)
RUGNEv3_10181 (R. gnavus E1)	GGAGGAAGCAGTGGCTGTAG	CCTCAAATGGCTTTCTGCT	60˚C	161	qPCR (transcriptomics)
RUGNEv3_10587 (R. gnavus E1)	GTATCGTTGGATTGAAGAAAAATTG	TGGTGTAAAGATAATGTTCCCATA	60˚C	235	qPCR (transcriptomics)
RGna_RS13515 (R. gnavus ATCC 29149)	GGGAACAGAGATTACGGTGAA	AACCACTGGGCAAACTCATATC	60˚C	60	qPCR (transcriptomics)
RGna_RS05890 (R. gnavus ATCC 29149)	AATCACACCTGGGGATGATATT	CCTTCTACGGAAGCATTCACA	60˚C	60	qPCR (transcriptomics)
RGna_RS14395 (R. gnavus ATCC 29149)	GGGAAGCGTTGCAGTAGAAC	CACCTTGATCTCGGTTCCTG	60˚C	61	qPCR (transcriptomics)
RGna_RS15130 (R. gnavus ATCC 29149)	ATCCGGAAAGACCAGACTCC	TTTCCAGACGTCGATCCAAT	60˚C	67	qPCR (transcriptomics)
RGna_RS04290 (R. gnavus ATCC 29149)	CCAATTACGGAAAGCTGGAT	TCTGCTTTCCATGTATCTTCACA	60˚C	76	qPCR (transcriptomics)
RGna_RS10325 (R. gnavus ATCC 29149)	AGAAGGGAGCAAAGCCAGAT	TCCTCTGCCAGATTGACCAG	60˚C	132	qPCR (transcriptomics)
RGna_RS10325 (R. gnavus ATCC 29149)	AACCCCTCCGAATGTACTGG	TACCATGTGCCCTCCCATTT	60˚C	132	qPCR (transcriptomics)
Intergenic region between RGna_RS10360 and RGna_RS10355 (R. gnavus ATCC 29149)	TGTTACGGCGGAAATCATCG	ACACCCGTTGCTAATCCCAA	60˚C	730	PCR
Intergenic region between RGna_RS10355 and RGna_RS10350 (R. gnavus ATCC 29149)	ACCTGGGCTCCGAAAGAATT	CCACTTCGCCATCATTACTTCC	60˚C	623	PCR
Intergenic region between RGna_RS10350 and RGna_RS10345 (R. gnavus ATCC 29149)	TGCGAGGTACAGAAAGATGGT	TCATAAACTGCTTTCATGCCATG	60˚C	655	PCR
Intergenic region between RGna_RS10345 and RGna_RS10340 (R. gnavus ATCC 29149)	AGTGCGTATAGTCTTTGCGT	CCGTCCATTGCCCGTATTTT	60˚C	359	PCR
Intergenic region between RGna_RS10340 and RGna_RS10335 (R. gnavus ATCC 29149)	GGAGGTACGAAGGGCATGTA	TCATTCCTTTTCGGCACAGC	60˚C	717	PCR
Intergenic region between RGna_RS10335 and RGna_RS10330 (R. gnavus ATCC 29149)	ATCACAGGCGGGATTCTTCT	AGATTGACGGACTTCCCCTG	60˚C	523	PCR
Intergenic region between RGna_RS10330 and RGna_RS10325 (R. gnavus ATCC 29149)	AAGTTGCCGGGGAAGTGATA	TCCTCTGCCAGATTGACCAG	60˚C	689	PCR
Intergenic region between RGna_RS10325 and RGna_RS10320 (R. gnavus ATCC 29149)	GCAGGTAGATCTTGGTGGGT	CTGCTGCATCCTGTCACATC	60˚C	1803	PCR
Intergenic region between RGna_RS10320 and RGna_RS10315 (R. gnavus ATCC 29149)	ACGAAGGAAATGCACGGATG	TCCTGTCCAGAGCGTCTTTT	60˚C	1025	PCR
All primers were designed for this study, unless specified otherwise.
1. Heuer H, Krsek M, Baker P, Smalla K, Wellington EM. Analysis of actinomycete communities by specific amplification of genes encoding 16S rRNA and gel-electrophoretic separation in denaturing gradients. Appl Environ Microbiol. 1997 63:3233–41.
2. Weisburg WG, Barns SM, Pelletier DA, Lane DJ. 16S ribosomal DNA amplification for phylogenetic study. J Bacteriol 1991 173:697-703.
3. Joossens M, Huys G, Cnockaert M, De Preter V, Verbeke K, Rutgeerts P, Vandamme P, Vermeire S. Dysbiosis of the faecal microbiota in patients with Crohn's disease and their unaffected relatives. Gut. 2011 60:631-7.
