# Supplementary material for: The human gut symbiont Ruminococcus gnavus shows specificity to blood group A antigen during mucin glycan foraging: Implication for niche colonisation in the gastrointestinal tract
Source: PLoS Biol. 2021 Dec 22;19(12):e3001498. doi: 10.1371/journal.pbio.3001498 (PMC8730463; doi:10.1371/journal.pbio.3001498)
Supplement: S5 Table — BgA II, blood group A tetrasaccharide type II; STD, saturation transfer difference. (XLSX) [file pbio.3001498.s005.xlsx]

## Sheet: Sheet1
Ring system	Proton ID	1H chemical shift	13C chemical shift	Initial slope	Initial slope
				( )	%
αFuc	H1	5.03	98.01	9.96	62.57
	H2	3.46	67.4	10.34	64.98
	H4	3.52	71.26	11.31	71.05
	H5	4.01	66.5	8.77	55.12
	H6	0.93	15.55	7.01	44.05
αGalNAc	H1	4.84	90.7	15.91	100
	H2	3.9	49.4	13.99	87.91
	H3	3.586	67.24	10.87	68.31
	H4	3.666	68.1/75.2	11.64	73.14
	H5	3.91	70.04	13.99	87.91
	CH3	1.71	21.69	6.17	38.77
βGal	H1	4.28	99.4	6.63	41.65
	H2	3.56	72.1	9.15	57.49
	H3	3.91	62.5/70/69	13.99	87.91
	H4	3.666	68.1/75.2	11.64	73.14
	H5	3.48	75.76	8.25	51.82
βGlcNAc	H1	4.23	101	7.82	49.15
	H2*	3.46	54.8	10.34	64.98
	H3	3.15	74.75	7.7	48.39
	H4	3.338	74.68	7.69	48.29
	H5	3.32	72.2	8.12	51.03
	CH3	1.73	21.69	8.86	55.7
	CH2_SP	3.175	49.8	8.61	54.11
	CH2_SP	3.07	49.8	7.11	44.69
