# Supplementary material for: The human gut symbiont Ruminococcus gnavus shows specificity to blood group A antigen during mucin glycan foraging: Implication for niche colonisation in the gastrointestinal tract
Source: PLoS Biol. 2021 Dec 22;19(12):e3001498. doi: 10.1371/journal.pbio.3001498 (PMC8730463; doi:10.1371/journal.pbio.3001498)
Supplement: S6 Table — (XLSX) [file pbio.3001498.s006.xlsx]

## Sheet: Sheet1
Ruminococcus gnavusstrains	GH98	% Identity	% Coverage	Operon	% Identity	% Coverage
ATCC 29149 (Washington University Genome Sequencing Center)		1	1		1	0.94			Presence
CC55_001C		1	1		0.9531	1
AGR2154		0.9384	1		0.952	0.99			Absence
2789STDY5608852		1	1		0.9605	0.86
RJX1128		0.9647	1		0.9633	1
RJX1126		0.9905	1		0.9337	0.11
RJX1124		0.9858	1		0.9072	0.22
RJX1125		0	0		0.9075	0.22
RJX1123		1	1		0.9604	0.8
RJX1127		0.9905	1		0.9337	0.11
RJX1120		0.9858	1		0.9604	0.86
RJX1122		0.9905	1		0.9337	0.11
RJX1119		0.9494	1		0.9411	0.92
RJX1121		1	1		0.9604	0.8
RJX1118		0.9494	1		0.9411	0.92
ATCC 29149 (Mount Sinai School of Medicine)		1	1		1	1
TM04-16		0.9644	1		0.9054	0.22
AF27-4BH		0.9998	1		0.9067	0.22
AF24-23LB		0.9998	1		0.9759	1
AF19-16AC		0.9644	1		0.9227	0.22
AF13-14A		0.9998	1		0.9998	0.85
AM38-12		0.9905	1		0.9075	0.22
AM32-6		0.961	1		0.9777	0.82
AM27-32		0.9998	1		0.9557	0.86
AM25-19		0	0		0.8758	0.21
AM21-41		0.9998	1		0.9521	0.85
AM22-7AC		0.9998	1		0.9562	1
AM21-18		0.9998	1		0.961	0.86
AM17-51		1	1		0.954	1
AM13-39		0.9998	1		0.9898	0.86
AM12-54		0.9875	1		0.9642	0.86
AF34-4BH		0.9998	1		0.9612	0.86
AF33-12		0.9622	1		0.9352	0.22
JCM6515		1	1		1	1
ATCC 29149 (Kyungpook National University)		1	1		1	1
MSK.5.19		1	1		0.9719	0.97
MSK.15.58		1	1		0.9606	0.86
MSK.5.17		0.9123	1		0.9032	0.22
MSK.23.91		0.9983	1		0.906	0.22
MSK.19.38		0.9858	1		0.9671	0.76
MSK.17.63		1	1		0.9826	0.86
MSK.7.31		0.9984	1		0.9813	0.87
MSK.23.82		0.9983	1		0.906	0.22
MSK.23.93		0.961	1		0.954	0.92
MSK.7.28		0.9963	1		0.9813	0.87
MSK.23.81		0.9983	1		0.906	0.22
MSK.23.92		0.9983	1		0.906	0.22
MSK.23.63		0.961	1		0.954	0.92
MSK.23.71		0.961	1		0.954	0.92
MSK.23.62		0.9983	1		0.906	0.22
MSK.23.61		0.961	1		0.954	0.92
MSK.23.60		0.9983	1		0.906	0.22
MSK.23.56		0.961	1		0.9631	0.86
MSK.23.55		0.961	1		0.954	0.92
MSK.23.43		0.9983	1		0.906	0.22
MSK.23.46		0.961	1		0.954	0.92
MSK.22.53		0.9971	1		0.9359	0.12
MSK.23.41		0.9983	1		0.906	0.22
MSK.17.82		1	1		0.9826	0.86
MSK.22.24		0.9983	1		0.906	0.22
MSK.19.33		0.9858	1		0.9671	0.76
MSK.15.9		1	1		0.9606	0.86
MSK.15.77		0.9637	1		0.9304	0.09
MSK.15.54		1	1		0.9606	0.86
MSK.15.56		1	1		0.9606	0.86
MSK.15.59		0.9998	1		0.9606	0.86
MSK.15.32		1	1		0.9606	0.86
MSK.15.18		1	1		0.9606	0.86
MSK.15.10		1	1		0.9606	0.86
MSK.11.9		0.9995	1		0.961	0.86
D40t1_170626_D9		0.9905	1		0.9608	0.86
1001285H_161024_A10		1	1		0.8947	0.22
1001302B_160321_G6		1	1		0.9608	0.86
D52t1_170925_A9		1	1		0.9604	0.86
BSD2780120874_150323_G6		1	1		0.9606	0.86
D31t1_170403_H6		1	1		0.9608	0.86
D33t1_170424_E3		0.9998	1		0.9608	0.86
BSD2780061687_150420_H1		1	1		0.9606	0.86
FDAARGOS_1342		1	1		1	1
Ruminococcus_gnavus_TS_8243C_mod2		0.9637	1		0.9938	0.48
MGYG-HGUT-01380		1	1		0.9535	0.97
Ruminococcus gnavus ATCC 29149		1	1		1	1
Ruminococcus gnavus ATCC 35913		0.9622	1		0.905	0.13
Ruminococcus gnavus E1		0.8966	0		0.9369	0.22
Gene and operon presence determined by % identity and % query coverage above 80%.
