# Supplementary material for: The human gut symbiont Ruminococcus gnavus shows specificity to blood group A antigen during mucin glycan foraging: Implication for niche colonisation in the gastrointestinal tract
Source: PLoS Biol. 2021 Dec 22;19(12):e3001498. doi: 10.1371/journal.pbio.3001498 (PMC8730463; doi:10.1371/journal.pbio.3001498)
Supplement: S1 Data — (XLSX) [file pbio.3001498.s020.xlsx]

## Sheet: Figure 6A data
repeat 1							repeat 2							repeat 3						Repeat	Filename	Temperature (°C)	Bin	[Syr] (M)	[Cell] (M)	N (sites)	N Error (sites)	KD(μM)	KD Error (uM)	∆H (kcal/mol)	∆H Error (kcal/mol)	∆G (kcal/mol)	-T∆S (kcal/mol)
Thermogram		Raw binding curve		Fitted binding curve			Thermogram		Raw binding curve		Fitted binding curve			Thermogram		Raw binding curve		Fitted binding curve		1	RG3E389Aam6&7-260uM pro-5mM BgA-Ph5 citrate-25C-trial77	25.1	Binding	0.005	0.00026	1	N/A	546	62.1	1.31	0.079	-4.45	-5.77
Time (min)	DP (μcal⋅s-1)	Molar Ratio	ΔH (kcal/mol)	Molar Ratio	ΔH (kcal/mol)		Time (min)	DP (μcal⋅s-1)	Molar Ratio	ΔH (kcal/mol)	Molar Ratio	ΔH (kcal/mol)		Time (min)	DP (μcal⋅s-1)	Molar Ratio	ΔH (kcal/mol)	Molar Ratio	ΔH (kcal/mol)	2	RG3E389Aam6&7-260uM pro-5mM BgA-Ph5 citrate-25C-trial82	25.1	Binding	0.005	0.00026	1	N/A	465	62.1	1.06	0.071	-4.55	-5.61
0.083333	0.001675	0.036788	0.436589	0.036788	0.420159		0.083333	-0.001629	0.221789	0.408099	0.036788	0.426081		0.083333	0.004331	0.221789	0.362623	0.036788	0.348628	3	RG3E389Aam6&7-260uM pro-5mM BgA-Ph5 citrate-25C-trial83	25.1	Binding	0.005	0.00026	1	N/A	460	78.5	0.974	0.079	-4.55	-5.53
0.1	0.001791	0.221789	0.400524	0.221789	0.397201		0.1	-0.001546	0.408546	0.377063	0.221789	0.403603		0.1	0.003629	0.59706	0.224643	0.221789	0.328735								Average	490.33
0.116667	0.002237	0.408546	0.38591	0.408546	0.36115		0.116667	-0.001144	0.59706	0.329859	0.408546	0.368364		0.116667	0.003527	0.787329	0.258774	0.408546	0.297364								STDEV	48.2735
0.133333	0.002583	0.59706	0.335904	0.59706	0.328057		0.133333	-0.000792	0.787329	0.298448	0.59706	0.336045		0.133333	0.003304	0.979355	0.193037	0.59706	0.268476								%CV	0.0985
0.15	0.002909	0.787329	0.286576	0.787329	0.297873		0.15	-0.00045	0.979355	0.28836	0.787329	0.306544		0.15	0.002412	1.17314	0.1927	0.787329	0.242118
0.166667	0.003075	0.979355	0.253348	0.979355	0.270481		0.166667	5.3e-05	1.17314	0.240189	0.979355	0.279717		0.166667	0.001599	1.36868	0.198807	0.979355	0.218248
0.183333	0.003021	1.17314	0.217675	1.17314	0.245719		0.183333	0.000135	1.36868	0.23319	1.17314	0.25539		0.183333	0.000967	1.56597	0.145168	1.17314	0.196756
0.2	0.002925	1.36868	0.20297	1.36868	0.223397		0.2	0.000928	1.56597	0.207879	1.36868	0.233374		0.2	0.000292	1.76502	0.145201	1.36868	0.17749
0.216667	0.002859	1.56597	0.213774	1.56597	0.203315		0.216667	0.001971	1.76502	0.179735	1.56597	0.213477		0.216667	-0.000284	1.96583	0.127497	1.56597	0.160274
0.233333	0.002723	1.76502	0.181312	1.76502	0.185268		0.233333	0.002304	1.96583	0.20111	1.76502	0.195506		0.233333	-0.000679	2.16839	0.116907	1.76502	0.144919
0.25	0.002477	1.96583	0.182703	1.96583	0.169059		0.25	0.002367	2.16839	0.16912	1.96583	0.17928		0.25	-0.001015	2.37271	0.116242	1.96583	0.13124
0.266667	0.002371	2.16839	0.159917	2.16839	0.1545		0.266667	0.00241	2.37271	0.137614	2.16839	0.164625		0.266667	-0.00094	2.57878	0.090068	2.16839	0.119056
0.283333	0.002145	2.37271	0.121304	2.37271	0.141417		0.283333	0.001672	2.57878	0.139585	2.37271	0.151383		0.283333	-0.000935	2.78661	0.091705	2.37271	0.108202
0.3	0.001652	2.57878	0.121992	2.57878	0.129651		0.3	0.001116	2.78661	0.154275	2.57878	0.139407		0.3	-0.001227	2.9962	0.093565	2.57878	0.098523
0.316667	0.001309	2.78661	0.141319	2.78661	0.119057		0.316667	0.00146	2.9962	0.125615	2.78661	0.128564		0.316667	-0.00131	3.20755	0.067929	2.78661	0.089884
0.333333	0.001136	3.20755	0.114012	2.9962	0.109507		0.333333	0.001823	3.42064	0.111927	2.9962	0.118737		0.333333	-0.001382	3.42064	0.092963	2.9962	0.08216
0.35	0.001143	3.42064	0.110991	3.20755	0.100885		0.35	0.001537	3.6355	0.068588	3.20755	0.109817		0.35	-0.001624			3.20755	0.075243
0.366667	0.00114			3.42064	0.093088		0.366667	0.00137			3.42064	0.101708		0.366667	-0.002097			3.42064	0.069036
0.383333	0.001127			3.6355	0.086025		0.383333	0.001374			3.6355	0.094327		0.383333	-0.002309			3.6355	0.063457
0.4	0.000899						0.4	0.001107						0.4	-0.002331
0.416667	0.000531						0.416667	0.00175						0.416667	-0.002303
0.433333	-6.6e-05						0.433333	0.001952						0.433333	-0.001815
0.45	-0.000564						0.45	0.002045						0.45	-0.001297
0.466667	-0.000862						0.466667	0.000268						0.466667	-0.001059
0.483333	-0.00099						0.483333	9e-05						0.483333	-0.000671
0.5	-0.00122						0.5	-0.000281						0.5	-0.000293
0.516667	-0.001491						0.516667	-0.000852						0.516667	-0.000776
0.533333	-0.001902						0.533333	-0.001263						0.533333	-0.001158
0.55	-0.002253						0.55	-0.001294						0.55	-0.00129
0.566667	-0.002534						0.566667	-0.000915						0.566667	-0.001462
0.583333	-0.002625						0.583333	-0.000717						0.583333	-0.001785
0.6	-0.002706						0.6	-0.000445						0.6	-0.001945
0.616667	-0.002838						0.616667	0.000127						0.616667	-0.001457
0.633333	-0.00281						0.633333	0.000369						0.633333	-0.001298
0.65	-0.002772						0.65	0.00027						0.65	-0.001509
0.666667	-0.002634						0.666667	-0.000278						0.666667	-0.00157
0.683333	-0.002415						0.683333	-0.000516						0.683333	-0.001571
0.7	-0.002311						0.7	-0.000824						0.7	-0.001168
0.716667	-0.002198						0.716667	-0.001502						0.716667	-0.000975
0.733333	-0.002135						0.733333	-0.002051						0.733333	-0.001532
0.75	-0.002032						0.75	-0.002149						0.75	-0.002229
0.766667	-0.001999						0.766667	-0.001967						0.766667	-0.002796
0.783333	-0.002055						0.783333	-0.001605						0.783333	-0.003413
0.8	-0.002217						0.8	-0.001285						0.8	-0.00326
0.816667	-0.002181						0.816667	-0.000945						0.816667	-0.002897
0.833333	-0.001924						0.833333	-0.000645						0.833333	-0.002925
0.85	-0.001687						0.85	-0.000665						0.85	-0.003162
0.866667	-0.001241						0.866667	-0.000986						0.866667	-0.00391
0.883333	-0.000884						0.883333	-0.001136						0.883333	-0.005847
0.9	-0.000601						0.9	-0.001408						0.9	-0.007716
0.916667	-0.000369						0.916667	-0.001081						0.916667	-0.006495
0.933333	-0.000708						0.933333	-0.001333						0.933333	-0.006563
0.95	-0.000726						0.95	9.4e-05						0.95	0.005718
0.966667	-0.000575						0.966667	0.001691						0.966667	0.033999
0.983333	0.000307						0.983333	0.001888						0.983333	0.047301
1	0.001808						1	0.000904						1	0.0486
1.01667	7e-06						1.01667	-0.000442						1.01667	0.04293
1.03333	-0.003024						1.03333	-0.009507						1.03333	0.031831
1.05	-0.031445						1.05	-0.025032						1.05	-0.010989
1.06667	-0.015627						1.06667	0.003432						1.06667	0.000351
1.08333	0.035332						1.08333	0.049827						1.08333	0.060812
1.1	0.078004						1.1	0.07264						1.1	0.095549
1.11667	0.104513						1.11667	0.080052						1.11667	0.107468
1.13333	0.101273						1.13333	0.075604						1.13333	0.099897
1.15	0.090972						1.15	0.071767						1.15	0.083436
1.16667	0.076771						1.16667	0.067719						1.16667	0.064875
1.18333	0.068491						1.18333	0.063411						1.18333	0.044674
1.2	0.056345						1.2	0.059501						1.2	0.035277
1.21667	0.049888						1.21667	0.052361						1.21667	0.026212
1.23333	0.046141						1.23333	0.03722						1.23333	0.022556
1.25	0.041364						1.25	0.02641						1.25	0.016841
1.26667	0.038277						1.26667	0.022729						1.26667	0.014126
1.28333	0.03597						1.28333	0.021369						1.28333	0.01221
1.3	0.034291						1.3	0.019506						1.3	0.011526
1.31667	0.033						1.31667	0.017623						1.31667	0.010354
1.33333	0.031929						1.33333	0.01609						1.33333	0.009261
1.35	0.029719						1.35	0.014777						1.35	0.008358
1.36667	0.027348						1.36667	0.012753						1.36667	0.007356
1.38333	0.025047						1.38333	0.01205						1.38333	0.006423
1.4	0.022877						1.4	0.014845						1.4	0.006069
1.41667	0.020996						1.41667	-0.005891						1.41667	0.005296
1.43333	0.020045						1.43333	-0.042237						1.43333	0.004854
1.45	0.018724						1.45	-0.068363						1.45	0.004311
1.46667	0.017132						1.46667	-0.08352						1.46667	0.003888
1.48333	0.015281						1.48333	-0.080746						1.48333	0.003345
1.5	0.013894						1.5	-0.074714						1.5	0.002808
1.51667	0.012715						1.51667	-0.067473						1.51667	0.002043
1.53333	0.011856						1.53333	-0.060862						1.53333	0.001737
1.55	0.011477						1.55	-0.053391						1.55	0.001291
1.56667	0.010718						1.56667	-0.04671						1.56667	0.000705
1.58333	0.009699						1.58333	-0.042929						1.58333	0.000239
1.6	0.008687						1.6	-0.04092						1.6	-3.4e-05
1.61667	0.007623						1.61667	-0.037152						1.61667	-0.000175
1.63333	0.00651						1.63333	-0.032794						1.63333	-0.000287
1.65	0.006006						1.65	-0.028447						1.65	-0.000539
1.66667	0.005653						1.66667	-0.025349						1.66667	-0.000971
1.68333	0.005349						1.68333	-0.023861						1.68333	-0.001273
1.7	0.005145						1.7	-0.021175						1.7	-0.001434
1.71667	0.00484						1.71667	-0.01869						1.71667	-0.001145
1.73333	0.004365						1.73333	-0.015585						1.73333	-0.001245
1.75	0.00388						1.75	-0.013321						1.75	-0.001536
1.76667	0.003235						1.76667	-0.012256						1.76667	-0.001436
1.78333	0.002639						1.78333	-0.011201						1.78333	-0.001127
1.8	0.002367						1.8	-0.008839						1.8	-0.000948
1.81667	0.002293						1.81667	-0.007377						1.81667	-0.000609
1.83333	0.002089						1.83333	-0.005226						1.83333	-0.000429
1.85	0.001585						1.85	-0.003404						1.85	-0.00019
1.86667	0.001161						1.86667	-0.002743						1.86667	-0.000211
1.88333	0.000998						1.88333	-0.001662						1.88333	-0.000312
1.9	0.000809						1.9	-0.000292						1.9	-8.3e-05
1.91667	0.000689						1.91667	0.000166						1.91667	-9.4e-05
1.93333	0.00048						1.93333	-0.000236						1.93333	-9.5e-05
1.95	7e-05						1.95	0.000902						1.95	-0.000217
1.96667	9.1e-05						1.96667	0.00071						1.96667	-9.8e-05
1.98333	-3.8e-05						1.98333	0.000938						1.98333	0.000171
2	4e-05						2	0.000984						2	0.000469
2.01667	0.000158						2.01667	-0.000101						2.01667	0.000548
2.03333	0.000376						2.03333	-3.7e-05						2.03333	0.000376
2.05	0.000503						2.05	0.000888						2.05	0.000255
2.06667	0.000641						2.06667	0.001803						2.06667	0.000283
2.08333	0.000819						2.08333	0.002797						2.08333	0.000242
2.1	0.000987						2.1	0.00237						2.1	8e-05
2.11667	0.001355						2.11667	0.002261						2.11667	-1.2e-05
2.13333	0.001443						2.13333	0.002292						2.13333	3.6e-05
2.15	0.001241						2.15	0.002733						2.15	-0.000115
2.16667	0.001159						2.16667	0.002564						2.16667	-4.7e-05
2.18333	0.001188						2.18333	0.002065						2.18333	0.000121
2.2	0.000867						2.2	0.002024						2.2	0.000538
2.21667	0.000627						2.21667	0.001891						2.21667	0.000866
2.23333	0.000507						2.23333	0.001579						2.23333	0.001203
2.25	0.000468						2.25	0.001406						2.25	0.001331
2.26667	0.000568						2.26667	0.001383						2.26667	0.001269
2.28333	0.000708						2.28333	0.001811						2.28333	0.001276
2.3	0.00071						2.3	0.001976						2.3	0.001012
2.31667	0.000653						2.31667	0.001719						2.31667	0.000778
2.33333	0.000436						2.33333	0.001453						2.33333	0.000474
2.35	7.8e-05						2.35	0.000876						2.35	0.00019
2.36667	-0.000209						2.36667	0.000339						2.36667	0.000176
2.38333	-0.000286						2.38333	-0.000387						2.38333	0.000102
2.4	-0.000161						2.4	-0.000717						2.4	5e-06
2.41667	-0.000346						2.41667	-0.000649						2.41667	-0.000233
2.43333	-0.00037						2.43333	-0.00087						2.43333	-0.00037
2.45	-0.000605						2.45	-0.000902						2.45	-0.000228
2.46667	-0.00084						2.46667	-0.001044						2.46667	-0.000146
2.48333	-0.000924						2.48333	-0.000916						2.48333	-0.000213
2.5	-0.001006						2.5	-0.001121						2.5	-0.000556
2.51667	-0.001008						2.51667	-0.001449						2.51667	-0.000849
2.53333	-0.00092						2.53333	-0.001737						2.53333	-0.001173
2.55	-0.000862						2.55	-0.001835						2.55	-0.001246
2.56667	-0.000653						2.56667	-0.001763						2.56667	-0.00119
2.58333	-0.000545						2.58333	-0.001911						2.58333	-0.001063
2.6	-0.000873						2.6	-0.002113						2.6	-0.001113
2.61667	-0.001341						2.61667	-0.002078						2.61667	-0.001184
2.63333	-0.001559						2.63333	-0.002002						2.63333	-0.001134
2.65	-0.001647						2.65	-0.001967						2.65	-0.000955
2.66667	-0.001725						2.66667	-0.001921						2.66667	-0.000826
2.68333	-0.001703						2.68333	-0.001896						2.68333	-0.000767
2.7	-0.001875						2.7	-0.002102						2.7	-0.000684
2.71667	-0.002196						2.71667	-0.002551						2.71667	-0.000552
2.73333	-0.002458						2.73333	-0.002681						2.73333	-0.00049
2.75	-0.002339						2.75	-0.00238						2.75	-0.000748
2.76667	-0.00202						2.76667	-0.001969						2.76667	-0.000867
2.78333	-0.001592						2.78333	-0.001858						2.78333	-0.000945
2.8	-0.000964						2.8	-0.001946						2.8	-0.001008
2.81667	-0.000534						2.81667	-0.002256						2.81667	-0.000873
2.83333	-4.4e-05						2.83333	-0.002166						2.83333	-0.000808
2.85	0.000586						2.85	-0.001966						2.85	-0.000882
2.86667	0.000956						2.86667	-0.001876						2.86667	-0.000857
2.88333	0.001316						2.88333	-0.001826						2.88333	-0.000842
2.9	0.00116						2.9	-0.00163						2.9	-0.00065
2.91667	0.001027						2.91667	-0.001225						2.91667	-0.000309
2.93333	0.001294						2.93333	-0.00093						2.93333	-4.8e-05
2.95	0.001772						2.95	-0.000905						2.95	0.000113
2.96667	0.002169						2.96667	-0.00065						2.96667	9.4e-05
2.98333	0.002486						2.98333	4.6e-05						2.98333	2.5e-05
3	0.002842						3	0.000713						3	2.4e-05
3.01667	0.003121						3.01667	0.00137						3.01667	-4.6e-05
3.03333	0.003501						3.03333	0.001728						3.03333	-2.7e-05
3.05	0.003521						3.05	0.001845						3.05	-0.000337
3.06667	0.00334						3.06667	0.002013						3.06667	-0.000428
3.08333	0.00287						3.08333	0.00198						3.08333	-0.000149
3.1	0.002529						3.1	0.001825						3.1	6.2e-05
3.11667	0.002233						3.11667	0.002013						3.11667	0.000383
3.13333	0.002157						3.13333	0.00247						3.13333	0.000684
3.15	0.002062						3.15	0.002527						3.15	0.000775
3.16667	0.001806						3.16667	0.002574						3.16667	0.000655
3.18333	0.00148						3.18333	0.002851						3.18333	0.000456
3.2	0.001302						3.2	0.0031						3.2	0.000171
3.21667	0.00118						3.21667	0.003362						3.21667	-4.4e-05
3.23333	0.001177						3.23333	0.003274						3.23333	-0.000219
3.25	0.001204						3.25	0.002985						3.25	0.000156
3.26667	0.001001						3.26667	0.003157						3.26667	0.000471
3.28333	0.000738						3.28333	0.003389						3.28333	0.000647
3.3	0.000391						3.3	0.003065						3.3	0.000747
3.31667	-5.3e-05						3.31667	0.002654						3.31667	0.001199
3.33333	-0.000296						3.33333	0.002423						3.33333	0.001751
3.35	-0.000329						3.35	0.001662						3.35	0.001653
3.36667	-0.000253						3.36667	0.000952						3.36667	0.001475
3.38333	0.000194						3.38333	0.001041						3.38333	0.001446
3.4	0.000413						3.4	0.001094						3.4	0.001235
3.41667	0.000115						3.41667	0.00117						3.41667	0.001635
3.43333	-0.000483						3.43333	0.001026						3.43333	0.002404
3.45	-0.001211						3.45	0.000703						3.45	0.002544
3.46667	-0.001589						3.46667	-0.001451						3.46667	0.001964
3.48333	-0.001017						3.48333	-0.004855						3.48333	0.001624
3.5	0.000104						3.5	-0.010836						3.5	0.00274
3.51667	0.001537						3.51667	-0.007984						3.51667	0.004407
3.53333	-0.015799						3.53333	-0.006122						3.53333	0.002315
3.55	-0.072506						3.55	-0.02828						3.55	-0.007988
3.56667	-0.094003						3.56667	-0.019718						3.56667	0.02285
3.58333	-0.031679						3.58333	0.054504						3.58333	0.103647
3.6	0.12909						3.6	0.157017						3.6	0.203789
3.61667	0.31834						3.61667	0.242812						3.61667	0.309563
3.63333	0.425821						3.63333	0.273628						3.63333	0.379206
3.65	0.459981						3.65	0.267764						3.65	0.39523
3.66667	0.458592						3.66667	0.25183						3.66667	0.365053
3.68333	0.427422						3.68333	0.228805						3.68333	0.309737
3.7	0.375206						3.7	0.200291						3.7	0.250814
3.71667	0.31412						3.71667	0.172938						3.71667	0.193052
3.73333	0.259694						3.73333	0.150936						3.73333	0.14964
3.75	0.217497						3.75	0.136404						3.75	0.118069
3.76667	0.176971						3.76667	0.127512						3.76667	0.093927
3.78333	0.141375						3.78333	0.126339						3.78333	0.077305
3.8	0.117739						3.8	0.121135						3.8	0.067186
3.81667	0.096062						3.81667	0.123813						3.81667	0.065447
3.83333	0.080216						3.83333	0.116161						3.83333	0.058449
3.85	0.070959						3.85	0.105339						3.85	0.05002
3.86667	0.065752						3.86667	0.092897						3.86667	0.043762
3.88333	0.060746						3.88333	0.080815						3.88333	0.038673
3.9	0.054696						3.9	0.074169						3.9	0.036236
3.91667	0.049025						3.91667	0.066935						3.91667	0.033529
3.93333	0.043174						3.93333	0.060172						3.93333	0.030873
3.95	0.038082						3.95	0.055208						3.95	0.027716
3.96667	0.033551						3.96667	0.050784						3.96667	0.025029
3.98333	0.03009						3.98333	0.045801						3.98333	0.022333
4	0.026233						4	0.041032						4	0.019356
4.01667	0.022703						4.01667	0.035635						4.01667	0.01654
4.03333	0.019574						4.03333	0.030948						4.03333	0.014864
4.05	0.015284						4.05	0.02753						4.05	0.013738
4.06667	0.011164						4.06667	0.025663						4.06667	0.012161
4.08333	0.007675						4.08333	0.023606						4.08333	0.010845
4.1	0.005326						4.1	0.021432						4.1	0.010008
4.11667	0.003574						4.11667	0.01964						4.11667	0.009241
4.13333	0.002532						4.13333	0.018338						4.13333	0.008294
4.15	0.00179						4.15	0.016695						4.15	0.007026
4.16667	0.000588						4.16667	0.014753						4.16667	0.005949
4.18333	-0.000643						4.18333	0.01246						4.18333	0.004902
4.2	-0.001688						4.2	0.01066						4.2	0.004063
4.21667	-0.002496						4.21667	0.00913						4.21667	0.003263
4.23333	-0.003414						4.23333	0.007791						4.23333	0.002703
4.25	-0.004202						4.25	0.007021						4.25	0.002404
4.26667	-0.00457						4.26667	0.006531						4.26667	0.002264
4.28333	-0.004728						4.28333	0.005932						4.28333	0.001994
4.3	-0.00461						4.3	0.004863						4.3	0.001602
4.31667	-0.004157						4.31667	0.003754						4.31667	0.001088
4.33333	-0.003683						4.33333	0.003506						4.33333	0.000764
4.35	-0.00335						4.35	0.003037						4.35	0.000531
4.36667	-0.002926						4.36667	0.002489						4.36667	0.000797
4.38333	-0.002533						4.38333	0.0024						4.38333	0.001024
4.4	-0.002161						4.4	0.002491						4.4	0.001066
4.41667	-0.001794						4.41667	0.002282						4.41667	0.001147
4.43333	-0.001616						4.43333	0.002083						4.43333	0.001138
4.45	-0.001369						4.45	0.001873						4.45	0.00115
4.46667	-0.001141						4.46667	0.001494						4.46667	0.001431
4.48333	-0.000894						4.48333	0.001225						4.48333	0.002212
4.5	-0.000904						4.5	0.001054						4.5	0.002858
4.51667	-0.000737						4.51667	0.001222						4.51667	0.002673
4.53333	-0.00049						4.53333	0.00153						4.53333	0.001577
4.55	-6.3e-05						4.55	0.001778						4.55	0.000821
4.56667	0.000394						4.56667	0.002236						4.56667	0.000556
4.58333	0.000991						4.58333	0.002444						4.58333	0.00061
4.6	0.001496						4.6	0.002289						4.6	0.000809
4.61667	0.002059						4.61667	0.002123						4.61667	0.000775
4.63333	0.002473						4.63333	0.002146						4.63333	0.000591
4.65	0.002556						4.65	0.00177						4.65	0.000578
4.66667	0.00245						4.66667	0.001334						4.66667	0.000124
4.68333	0.002323						4.68333	0.001017						4.68333	-0.00076
4.7	0.002078						4.7	0.000477						4.7	-0.00124
4.71667	0.001944						4.71667	-0.000156						4.71667	-0.001554
4.73333	0.001919						4.73333	-0.000709						4.73333	-0.001897
4.75	0.001965						4.75	-0.000941						4.75	-0.00224
4.76667	0.00208						4.76667	-0.001044						4.76667	-0.002623
4.78333	0.002096						4.78333	-0.000766						4.78333	-0.002646
4.8	0.002324						4.8	1.6e-05						4.8	-0.002296
4.81667	0.002715						4.81667	0.000415						4.81667	-0.001729
4.83333	0.002265						4.83333	0.000615						4.83333	-0.001232
4.85	0.002185						4.85	0.000344						4.85	-0.000974
4.86667	0.002065						4.86667	-0.000296						4.86667	-0.000837
4.88333	0.001816						4.88333	-0.000967						4.88333	-0.00097
4.9	0.001619						4.9	-0.001714						4.9	-0.001018
4.91667	0.001324						4.91667	-0.001994						4.91667	-0.001197
4.93333	0.001009						4.93333	-0.002014						4.93333	-0.000867
4.95	0.000695						4.95	-0.001534						4.95	-0.000367
4.96667	0.00055						4.96667	-0.001033						4.96667	0.000143
4.98333	0.000595						4.98333	-0.000143						4.98333	0.000523
5	0.000672						5	0.00098						5	0.000601
5.01667	0.000879						5.01667	0.00138						5.01667	0.000477
5.03333	0.000927						5.03333	0.00132						5.03333	0.000664
5.05	0.001035						5.05	0.00153						5.05	0.00069
5.06667	0.001073						5.06667	0.00159						5.06667	0.000727
5.08333	0.001081						5.08333	0.0012						5.08333	0.000754
5.1	0.001048						5.1	0.000983						5.1	0.00085
5.11667	0.000985						5.11667	0.000712						5.11667	0.000967
5.13333	0.001173						5.13333	0.000562						5.13333	0.001083
5.15	0.00082						5.15	0.000181						5.15	0.00096
5.16667	0.000297						5.16667	0						5.16667	0.000856
5.18333	-1.5e-05						5.18333	-5e-05						5.18333	0.000913
5.2	-0.000321						5.2	0.000131						5.2	0.000901
5.21667	-0.000559						5.21667	0.000328						5.21667	0.00106
5.23333	-0.000807						5.23333	0.000595						5.23333	0.001459
5.25	-0.001034						5.25	0.000702						5.25	0.001368
5.26667	-0.001342						5.26667	0.000569						5.26667	0.001486
5.28333	-0.001649						5.28333	0.000196						5.28333	0.001565
5.3	-0.002133						5.3	-0.000137						5.3	0.001476
5.31667	-0.00255						5.31667	-0.000354						5.31667	0.001459
5.33333	-0.002986						5.33333	-0.000761						5.33333	0.001331
5.35	-0.003383						5.35	-0.000918						5.35	0.001423
5.36667	-0.00374						5.36667	-0.001195						5.36667	0.001895
5.38333	-0.003937						5.38333	-0.001102						5.38333	0.001677
5.4	-0.004151						5.4	-0.00064						5.4	0.001901
5.41667	-0.004128						5.41667	-0.000583						5.41667	0.001635
5.43333	-0.003946						5.43333	-0.000817						5.43333	0.00155
5.45	-0.003453						5.45	-0.00119						5.45	0.001554
5.46667	-0.002441						5.46667	-0.001583						5.46667	0.001269
5.48333	-0.001659						5.48333	-0.001456						5.48333	0.000763
5.5	-0.001242						5.5	-0.001061						5.5	0.000467
5.51667	-0.000958						5.51667	-0.000671						5.51667	-5.9e-05
5.53333	-0.000484						5.53333	-0.000301						5.53333	-0.000195
5.55	-0.0001						5.55	-0.000171						5.55	-0.000352
5.56667	0.000264						5.56667	-0.000482						5.56667	-0.000748
5.58333	0.000828						5.58333	-0.000632						5.58333	-0.000834
5.6	0.00106						5.6	-0.000573						5.6	-0.000924
5.61667	0.00094						5.61667	-0.000371						5.61667	-0.001054
5.63333	0.001001						5.63333	-0.000118						5.63333	-0.000835
5.65	0.001191						5.65	-0.000116						5.65	-0.000956
5.66667	0.001031						5.66667	-0.000103						5.66667	-0.001507
5.68333	0.001242						5.68333	-0.000371						5.68333	-0.001708
5.7	0.001743						5.7	-0.000629						5.7	-0.001674
5.71667	0.002184						5.71667	-0.000794						5.71667	-0.001633
5.73333	0.002395						5.73333	-0.001138						5.73333	-0.001271
5.75	0.002406						5.75	-0.001003						5.75	-0.00111
5.76667	0.002167						5.76667	-0.000347						5.76667	-0.001098
5.78333	0.001908						5.78333	6.9e-05						5.78333	-0.001057
5.8	0.001301						5.8	0.000294						5.8	-0.001001
5.81667	0.000825						5.81667	6.3e-05						5.81667	-0.000718
5.83333	0.000779						5.83333	-0.000507						5.83333	-0.000236
5.85	0.000663						5.85	-0.001068						5.85	0.000157
5.86667	0.000457						5.86667	-0.001249						5.86667	0.00014
5.88333	0.000522						5.88333	-0.001319						5.88333	-4.8e-05
5.9	0.000848						5.9	-0.00131						5.9	-0.000141
5.91667	0.001195						5.91667	-0.001485						5.91667	0.000103
5.93333	0.001073						5.93333	-0.000831						5.93333	8.7e-05
5.95	0.00043						5.95	-6e-06						5.95	-0.0001
5.96667	0.000418						5.96667	-0.000472						5.96667	0.000194
5.98333	0.000535						5.98333	-0.003487						5.98333	0.000868
6	0.000694						6	-0.007331						6	0.002156
6.01667	-0.001055						6.01667	-0.0064						6.01667	0.00347
6.03333	-0.002165						6.03333	-0.003388						6.03333	0.003895
6.05	-0.031565						6.05	-0.000697						6.05	0.0042
6.06667	-0.051264						6.06667	0.020524						6.06667	0.027334
6.08333	-0.028514						6.08333	0.071126						6.08333	0.086779
6.1	0.044007						6.1	0.128431						6.1	0.172048
6.11667	0.19944						6.11667	0.176871						6.11667	0.268114
6.13333	0.338732						6.13333	0.208162						6.13333	0.33819
6.15	0.400394						6.15	0.218443						6.15	0.366636
6.16667	0.408297						6.16667	0.210013						6.16667	0.353042
6.18333	0.389919						6.18333	0.188274						6.18333	0.309828
6.2	0.345892						6.2	0.164729						6.2	0.253398
6.21667	0.292195						6.21667	0.148212						6.21667	0.197045
6.23333	0.241938						6.23333	0.135574						6.23333	0.152562
6.25	0.197972						6.25	0.126006						6.25	0.123009
6.26667	0.162315						6.26667	0.118338						6.26667	0.099316
6.28333	0.132218						6.28333	0.11664						6.28333	0.086303
6.3	0.112872						6.3	0.117769						6.3	0.078924
6.31667	0.098805						6.31667	0.112734						6.31667	0.071203
6.33333	0.089319						6.33333	0.10182						6.33333	0.068941
6.35	0.078752						6.35	0.093356						6.35	0.066449
6.36667	0.073196						6.36667	0.084102						6.36667	0.061377
6.38333	0.066709						6.38333	0.074878						6.38333	0.054755
6.4	0.060513						6.4	0.064902						6.4	0.046588
6.41667	0.055525						6.41667	0.057373						6.41667	0.043238
6.43333	0.051138						6.43333	0.052835						6.43333	0.040467
6.45	0.046821						6.45	0.048727						6.45	0.037846
6.46667	0.042934						6.46667	0.045359						6.46667	0.035366
6.48333	0.039067						6.48333	0.042561						6.48333	0.032665
6.5	0.034429						6.5	0.040082						6.5	0.030559
6.51667	0.03068						6.51667	0.037172						6.51667	0.02805
6.53333	0.027821						6.53333	0.033702						6.53333	0.025671
6.55	0.025093						6.55	0.030522						6.55	0.023861
6.56667	0.022754						6.56667	0.028092						6.56667	0.022692
6.58333	0.020485						6.58333	0.025912						6.58333	0.021893
6.6	0.018515						6.6	0.023823						6.6	0.020478
6.61667	0.016414						6.61667	0.021833						6.61667	0.01938
6.63333	0.014363						6.63333	0.019624						6.63333	0.018322
6.65	0.011982						6.65	0.018574						6.65	0.017484
6.66667	0.01127						6.66667	0.018075						6.66667	0.016486
6.68333	0.010099						6.68333	0.016655						6.68333	0.015338
6.7	0.008946						6.7	0.014987						6.7	0.014395
6.71667	0.008132						6.71667	0.01351						6.71667	0.013619
6.73333	0.007507						6.73333	0.012534						6.73333	0.012922
6.75	0.006963						6.75	0.011637						6.75	0.012675
6.76667	0.006578						6.76667	0.01042						6.76667	0.012549
6.78333	0.006154						6.78333	0.009323						6.78333	0.012552
6.8	0.005627						6.8	0.008879						6.8	0.0124
6.81667	0.005058						6.81667	0.008617						6.81667	0.012005
6.83333	0.004559						6.83333	0.008205						6.83333	0.01165
6.85	0.004451						6.85	0.007154						6.85	0.011194
6.86667	0.004022						6.86667	0.005922						6.86667	0.010649
6.88333	0.003623						6.88333	0.00542						6.88333	0.010234
6.9	0.003452						6.9	0.004852						6.9	0.009894
6.91667	0.003258						6.91667	0.004357						6.91667	0.00955
6.93333	0.002954						6.93333	0.004193						6.93333	0.009526
6.95	0.002791						6.95	0.004368						6.95	0.009462
6.96667	0.002157						6.96667	0.003663						6.96667	0.009528
6.98333	0.001753						6.98333	0.002728						6.98333	0.009495
7	0.001356						7	0.001919						7	0.009556
7.01667	0.001096						7.01667	0.001774						7.01667	0.009584
7.03333	0.000947						7.03333	0.002058						7.03333	0.009081
7.05	0.000657						7.05	0.002023						7.05	0.008559
7.06667	0.000277						7.06667	0.001388						7.06667	0.008287
7.08333	-8.2e-05						7.08333	0.001172						7.08333	0.007994
7.1	-0.000236						7.1	0.001333						7.1	0.007697
7.11667	-0.000363						7.11667	0.00123						7.11667	0.007646
7.13333	-0.000359						7.13333	0.000946						7.13333	0.007615
7.15	-0.000256						7.15	0.001252						7.15	0.007875
7.16667	-0.000182						7.16667	0.001359						7.16667	0.007714
7.18333	-0.000189						7.18333	0.001235						7.18333	0.008153
7.2	-0.00013						7.2	0.001289						7.2	0.008647
7.21667	1.6e-05						7.21667	0.001549						7.21667	0.008568
7.23333	2e-06						7.23333	0.001809						7.23333	0.008169
7.25	-0.000102						7.25	0.001659						7.25	0.00801
7.26667	-0.000137						7.26667	0.001669						7.26667	0.00837
7.28333	-0.000261						7.28333	0.001669						7.28333	0.008631
7.3	-0.00066						7.3	0.001539						7.3	0.008347
7.31667	-0.001072						7.31667	0.001625						7.31667	0.008109
7.33333	-0.001295						7.33333	0.001991						7.33333	0.007662
7.35	-0.001338						7.35	0.002247						7.35	0.007734
7.36667	-0.001431						7.36667	0.002123						7.36667	0.008066
7.38333	-0.001384						7.38333	0.00219						7.38333	0.008519
7.4	-0.001441						7.4	0.002086						7.4	0.008476
7.41667	-0.001482						7.41667	0.00274						7.41667	0.00797
7.43333	-0.001923						7.43333	0.002754						7.43333	0.007734
7.45	-0.002165						7.45	0.002828						7.45	0.007548
7.46667	-0.002286						7.46667	0.002772						7.46667	0.007272
7.48333	-0.002177						7.48333	0.002676						7.48333	0.007076
7.5	-0.002182						7.5	0.00241						7.5	0.006696
7.51667	-0.00188						7.51667	0.002282						7.51667	0.006121
7.53333	-0.001648						7.53333	0.002274						7.53333	0.005507
7.55	-0.001476						7.55	0.002186						7.55	0.005463
7.56667	-0.001564						7.56667	0.001738						7.56667	0.005598
7.58333	-0.001461						7.58333	0.001119						7.58333	0.005444
7.6	-0.001291						7.6	0.00066						7.6	0.005465
7.61667	-0.000741						7.61667	0.000717						7.61667	0.005303
7.63333	-4.1e-05						7.63333	0.000764						7.63333	0.00526
7.65	0.000579						7.65	0.000811						7.65	0.005267
7.66667	0.001049						7.66667	0.000599						7.66667	0.004855
7.68333	0.001339						7.68333	-7.4e-05						7.68333	0.004712
7.7	0.00156						7.7	-0.000401						7.7	0.004525
7.71667	0.001813						7.71667	-0.000522						7.71667	0.004754
7.73333	0.001926						7.73333	-0.000543						7.73333	0.005193
7.75	0.002069						7.75	-0.000454						7.75	0.005372
7.76667	0.002142						7.76667	-0.000625						7.76667	0.005361
7.78333	0.002035						7.78333	-0.000776						7.78333	0.005221
7.8	0.002111						7.8	-0.000873						7.8	0.005185
7.81667	0.002281						7.81667	-0.000756						7.81667	0.005396
7.83333	0.002401						7.83333	-0.000569						7.83333	0.005007
7.85	0.002441						7.85	-0.000662						7.85	0.004728
7.86667	0.002601						7.86667	-0.000865						7.86667	0.004449
7.88333	0.002681						7.88333	-0.000848						7.88333	0.00412
7.9	0.002906						7.9	-0.000818						7.9	0.004067
7.91667	0.002804						7.91667	-0.000386						7.91667	0.004169
7.93333	0.002312						7.93333	-0.000104						7.93333	0.004292
7.95	0.001811						7.95	-0.000103						7.95	0.003845
7.96667	0.001359						7.96667	-0.000141						7.96667	0.002948
7.98333	0.001117						7.98333	-0.000319						7.98333	0.00257
8	0.001049						8	-0.000426						8	0.002529
8.01667	0.000934						8.01667	-0.000111						8.01667	0.002284
8.03333	0.000638						8.03333	0.000203						8.03333	0.001798
8.05	0.000283						8.05	0.000318						8.05	0.000903
8.06667	0.000238						8.06667	0.000152						8.06667	0.000238
8.08333	0.000893						8.08333	0.000446						8.08333	0.000302
8.1	0.001479						8.1	0.000721						8.1	0.000273
8.11667	0.001367						8.11667	0.000735						8.11667	0.000249
8.13333	0.001235						8.13333	9.9e-05						8.13333	0.000226
8.15	0.001093						8.15	-0.000696						8.15	0.000353
8.16667	0.000771						8.16667	-0.000942						8.16667	0.000349
8.18333	0.000248						8.18333	-0.000877						8.18333	0.000216
8.2	-0.000324						8.2	-0.001184						8.2	0.000108
8.21667	-0.000838						8.21667	-0.001522						8.21667	-3.3e-05
8.23333	-0.001172						8.23333	-0.00131						8.23333	1.5e-05
8.25	-0.001095						8.25	-0.001308						8.25	0.000134
8.26667	-0.001289						8.26667	-0.001716						8.26667	0.000272
8.28333	-0.001353						8.28333	-0.001364						8.28333	7.1e-05
8.3	-0.00121						8.3	-0.000534						8.3	-0.000265
8.31667	-0.001199						8.31667	-0.002116						8.31667	-0.000475
8.33333	-0.001279						8.33333	-0.003008						8.33333	-0.000424
8.35	-0.001239						8.35	-0.002651						8.35	-0.000384
8.36667	-0.001809						8.36667	-0.001873						8.36667	-0.000474
8.38333	-0.002788						8.38333	-0.000485						8.38333	-0.000543
8.4	-0.003192						8.4	0.000191						8.4	-0.000797
8.41667	-0.003551						8.41667	0.002155						8.41667	-0.000945
8.43333	-0.0033						8.43333	0.002469						8.43333	-0.000943
8.45	-0.002729						8.45	0.002603						8.45	-0.00094
8.46667	-0.001587						8.46667	0.004027						8.46667	-0.001188
8.48333	-0.000256						8.48333	0.00596						8.48333	-0.000666
8.5	0.001221						8.5	0.005242						8.5	0.000753
8.51667	0.002733						8.51667	0.004482						8.51667	0.002498
8.53333	0.000615						8.53333	0.003082						8.53333	-0.001517
8.55	-0.028413						8.55	0.000701						8.55	-0.021122
8.56667	-0.053541						8.56667	0.023081						8.56667	-0.029907
8.58333	-0.035649						8.58333	0.065421						8.58333	0.011778
8.6	0.024339						8.6	0.118239						8.6	0.06965
8.61667	0.169483						8.61667	0.166814						8.61667	0.131048
8.63333	0.293687						8.63333	0.191239						8.63333	0.170387
8.65	0.35223						8.65	0.194485						8.65	0.188566
8.66667	0.359154						8.66667	0.18439						8.66667	0.184555
8.68333	0.338958						8.68333	0.162635						8.68333	0.163574
8.7	0.295638						8.7	0.142068						8.7	0.13169
8.71667	0.247244						8.71667	0.130419						8.71667	0.097474
8.73333	0.19926						8.73333	0.121969						8.73333	0.073198
8.75	0.159146						8.75	0.1071						8.75	0.055082
8.76667	0.127943						8.76667	0.0961						8.76667	0.045246
8.78333	0.104619						8.78333	0.095831						8.78333	0.04106
8.8	0.084792						8.8	0.093879						8.8	0.042612
8.81667	0.075021						8.81667	0.091034						8.81667	0.045242
8.83333	0.072551						8.83333	0.08626						8.83333	0.049472
8.85	0.069411						8.85	0.081035						8.85	0.052683
8.86667	0.06591						8.86667	0.07484						8.86667	0.051243
8.88333	0.06167						8.88333	0.068396						8.88333	0.049703
8.9	0.057517						8.9	0.061408						8.9	0.048372
8.91667	0.053371						8.91667	0.053978						8.91667	0.045809
8.93333	0.049434						8.93333	0.045358						8.93333	0.042827
8.95	0.045718						8.95	0.041868						8.95	0.040024
8.96667	0.042342						8.96667	0.039687						8.96667	0.037492
8.98333	0.039026						8.98333	0.036087						8.98333	0.03451
9	0.035548						9	0.033314						9	0.031756
9.01667	0.032397						9.01667	0.030638						9.01667	0.028753
9.03333	0.029666						9.03333	0.027222						9.03333	0.026069
9.05	0.027075						9.05	0.024126						9.05	0.024415
9.06667	0.025114						9.06667	0.021809						9.06667	0.022761
9.08333	0.022663						9.08333	0.020053						9.08333	0.021227
9.1	0.02023						9.1	0.018314						9.1	0.019893
9.11667	0.019115						9.11667	0.016151						9.11667	0.019139
9.13333	0.01823						9.13333	0.013609						9.13333	0.017835
9.15	0.017215						9.15	0.012666						9.15	0.01636
9.16667	0.01583						9.16667	0.011774						9.16667	0.015806
9.18333	0.014585						9.18333	0.011061						9.18333	0.014742
9.2	0.013359						9.2	0.009786						9.2	0.013678
9.21667	0.012151						9.21667	0.008586						9.21667	0.012685
9.23333	0.011153						9.23333	0.007477						9.23333	0.011752
9.25	0.010165						9.25	0.006388						9.25	0.010919
9.26667	0.009297						9.26667	0.005418						9.26667	0.010155
9.28333	0.008679						9.28333	0.004679						9.28333	0.009552
9.3	0.00826						9.3	0.004167						9.3	0.00878
9.31667	0.00796						9.31667	0.00391						9.31667	0.008288
9.33333	0.007429						9.33333	0.004054						9.33333	0.007827
9.35	0.006729						9.35	0.004147						9.35	0.007396
9.36667	0.005879						9.36667	0.004161						9.36667	0.007065
9.38333	0.005129						9.38333	0.004344						9.38333	0.007264
9.4	0.004508						9.4	0.004085						9.4	0.007104
9.41667	0.003976						9.41667	0.003411						9.41667	0.006416
9.43333	0.003585						9.43333	0.002757						9.43333	0.005648
9.45	0.003233						9.45	0.002213						9.45	0.00493
9.46667	0.002812						9.46667	0.002029						9.46667	0.004132
9.48333	0.00234						9.48333	0.002075						9.48333	0.003454
9.5	0.001868						9.5	0.001897						9.5	0.003118
9.51667	0.001656						9.51667	0.001646						9.51667	0.003334
9.53333	0.001614						9.53333	0.001954						9.53333	0.003421
9.55	0.001492						9.55	0.002282						9.55	0.003137
9.56667	0.00129						9.56667	0.00155						9.56667	0.002824
9.58333	0.001008						9.58333	0.000908						9.58333	0.00251
9.6	0.000696						9.6	0.000853						9.6	0.002069
9.61667	0.000445						9.61667	0.000453						9.61667	0.001661
9.63333	0.000233						9.63333	-0.000158						9.63333	0.001423
9.65	-0.000108						9.65	-0.000358						9.65	0.000975
9.66667	-0.00019						9.66667	-0.000868						9.66667	0.000617
9.68333	-0.000301						9.68333	-0.001508						9.68333	2.9e-05
9.7	-0.000342						9.7	-0.000702						9.7	-0.000497
9.71667	-0.000583						9.71667	-0.000361						9.71667	-0.000948
9.73333	-0.000933						9.73333	-0.00017						9.73333	-0.001059
9.75	-0.000983						9.75	0.000172						9.75	-0.00083
9.76667	-0.001063						9.76667	0.000363						9.76667	-0.000652
9.78333	-0.001154						9.78333	0.000314						9.78333	-0.000423
9.8	-0.001093						9.8	5.1e-05						9.8	-0.000261
9.81667	-0.000951						9.81667	4.3e-05						9.81667	-0.000354
9.83333	-0.000969						9.83333	0.000175						9.83333	-0.000466
9.85	-0.001256						9.85	-0.000212						9.85	-0.000669
9.86667	-0.001524						9.86667	-0.0005						9.86667	-0.000722
9.88333	-0.001552						9.88333	-0.000248						9.88333	-0.000525
9.9	-0.001458						9.9	-0.00019						9.9	-0.000284
9.91667	-0.001331						9.91667	-0.000457						9.91667	-0.000256
9.93333	-0.001135						9.93333	-0.000545						9.93333	-0.000438
9.95	-0.000818						9.95	-0.000342						9.95	-0.00025
9.96667	-0.000591						9.96667	-9e-05						9.96667	0.000208
9.98333	-0.000465						9.98333	-0.000297						9.98333	0.000846
10	-0.000125						10	-0.000518						10	0.001429
10.0167	0.00016						10.0167	-0.000665						10.0167	0.00173
10.0333	0.000425						10.0333	-0.001112						10.0333	0.001942
10.05	0.00081						10.05	-0.001449						10.05	0.001843
10.0667	0.001224						10.0667	-0.001396						10.0667	0.001785
10.0833	0.001279						10.0833	-0.001184						10.0833	0.002316
10.1	0.001369						10.1	-0.000824						10.1	0.002973
10.1167	0.001475						10.1167	-0.00052						10.1167	0.002799
10.1333	0.001482						10.1333	-0.000436						10.1333	0.001586
10.15	0.001499						10.15	-0.000513						10.15	0.000792
10.1667	0.001686						10.1667	-0.000369						10.1667	0.000988
10.1833	0.001802						10.1833	-5.5e-05						10.1833	0.001335
10.2	0.001915						10.2	0.000306						10.2	0.000976
10.2167	0.001886						10.2167	0.000742						10.2167	0.000836
10.2333	0.001937						10.2333	0.001358						10.2333	0.000466
10.25	0.002038						10.25	0.001764						10.25	0.000147
10.2667	0.002189						10.2667	0.002089						10.2667	3.7e-05
10.2833	0.00245						10.2833	0.002205						10.2833	-0.000233
10.3	0.002546						10.3	0.002279						10.3	-0.000759
10.3167	0.002431						10.3167	0.002347						10.3167	-0.001137
10.3333	0.002167						10.3333	0.002246						10.3333	-0.001535
10.35	0.002222						10.35	0.002055						10.35	-0.001803
10.3667	0.002487						10.3667	0.001913						10.3667	-0.001722
10.3833	0.002643						10.3833	0.001462						10.3833	-0.00125
10.4	0.002622						10.4	0.000868						10.4	-0.000775
10.4167	0.002659						10.4167	0.000338						10.4167	-0.000563
10.4333	0.002425						10.4333	-7.1e-05						10.4333	-0.000511
10.45	0.002212						10.45	-0.00049						10.45	-0.00057
10.4667	0.002149						10.4667	-0.00083						10.4667	-0.000678
10.4833	0.002206						10.4833	-0.001079						10.4833	-0.000636
10.5	0.002064						10.5	-0.000982						10.5	-0.000341
10.5167	0.001856						10.5167	-0.000912						10.5167	-0.00021
10.5333	0.001558						10.5333	-0.000991						10.5333	-0.000258
10.55	0.001401						10.55	-0.000931						10.55	-0.000537
10.5667	0.001123						10.5667	-0.00118						10.5667	-0.000746
10.5833	0.000895						10.5833	-0.00127						10.5833	-0.000574
10.6	0.000786						10.6	-0.001553						10.6	-0.000409
10.6167	0.000415						10.6167	-0.001594						10.6167	-0.000358
10.6333	-0.000156						10.6333	-0.001384						10.6333	-5.6e-05
10.65	-0.000497						10.65	-0.001235						10.65	0.000515
10.6667	-0.000828						10.6667	-0.001376						10.6667	0.000686
10.6833	-0.001309						10.6833	-0.001196						10.6833	0.000868
10.7	-0.001934						10.7	-0.001091						10.7	0.000683
10.7167	-0.002597						10.7167	-0.000733						10.7167	0.000225
10.7333	-0.00317						10.7333	-0.000315						10.7333	-0.000163
10.75	-0.003423						10.75	-0.000167						10.75	-0.00011
10.7667	-0.003396						10.7667	-0.000209						10.7667	0.000252
10.7833	-0.00343						10.7833	-6.1e-05						10.7833	0.000574
10.8	-0.003579						10.8	0.000104						10.8	0.00101
10.8167	-0.003632						10.8167	0.000311						10.8167	0.001063
10.8333	-0.003524						10.8333	0.000269						10.8333	0.001257
10.85	-0.003436						10.85	4.6e-05						10.85	0.0014
10.8667	-0.003409						10.8667	-0.000116						10.8667	0.001413
10.8833	-0.003441						10.8833	-0.000518						10.8833	0.001126
10.9	-0.00389						10.9	-0.000614						10.9	0.000933
10.9167	-0.003575						10.9167	-0.001095						10.9167	0.000157
10.9333	-0.003099						10.9333	-0.000967						10.9333	-7.9e-05
10.95	-0.002593						10.95	-0.001009						10.95	0.000724
10.9667	-0.002038						10.9667	-0.001301						10.9667	0.000638
10.9833	-0.002592						10.9833	-0.001132						10.9833	-0.000188
11	-0.002373						11	-0.001667						11	-0.001672
11.0167	-0.000968						11.0167	-0.004216						11.0167	-0.000789
11.0333	-0.007583						11.0333	-0.007076						11.0333	0.001253
11.05	-0.037049						11.05	-0.008466						11.05	1.6e-05
11.0667	-0.052484						11.0667	0.007214						11.0667	0.015138
11.0833	-0.036629						11.0833	0.044855						11.0833	0.055901
11.1	0.02507						11.1	0.089073						11.1	0.108245
11.1167	0.168366						11.1167	0.132807						11.1167	0.168175
11.1333	0.279532						11.1333	0.167041						11.1333	0.220144
11.15	0.327658						11.15	0.176265						11.15	0.243383
11.1667	0.328224						11.1667	0.171619						11.1667	0.242133
11.1833	0.30868						11.1833	0.156283						11.1833	0.212982
11.2	0.272031						11.2	0.135065						11.2	0.178493
11.2167	0.22208						11.2167	0.115835						11.2167	0.135937
11.2333	0.1778						11.2333	0.097484						11.2333	0.095712
11.25	0.145399						11.25	0.082833						11.25	0.071566
11.2667	0.121018						11.2667	0.077522						11.2667	0.056641
11.2833	0.095948						11.2833	0.077952						11.2833	0.048155
11.3	0.081583						11.3	0.07747						11.3	0.0481
11.3167	0.071118						11.3167	0.075626						11.3167	0.050098
11.3333	0.064792						11.3333	0.072592						11.3333	0.050686
11.35	0.060097						11.35	0.067648						11.35	0.049213
11.3667	0.055242						11.3667	0.063765						11.3667	0.047661
11.3833	0.050417						11.3833	0.058991						11.3833	0.047408
11.4	0.046318						11.4	0.053307						11.4	0.045476
11.4167	0.042171						11.4167	0.049011						11.4167	0.042265
11.4333	0.037874						11.4333	0.045186						11.4333	0.038854
11.45	0.034666						11.45	0.040611						11.45	0.035403
11.4667	0.031529						11.4667	0.037666						11.4667	0.031892
11.4833	0.028031						11.4833	0.03527						11.4833	0.028611
11.5	0.024211						11.5	0.032415						11.5	0.02622
11.5167	0.021834						11.5167	0.02964						11.5167	0.024159
11.5333	0.020366						11.5333	0.026775						11.5333	0.021657
11.55	0.018999						11.55	0.02526						11.55	0.019746
11.5667	0.017331						11.5667	0.023705						11.5667	0.017154
11.5833	0.015533						11.5833	0.02153						11.5833	0.014813
11.6	0.013854						11.6	0.019816						11.6	0.01309
11.6167	0.012328						11.6167	0.018593						11.6167	0.011886
11.6333	0.011023						11.6333	0.017749						11.6333	0.011543
11.65	0.009567						11.65	0.016736						11.65	0.010629
11.6667	0.008402						11.6667	0.015223						11.6667	0.009275
11.6833	0.007416						11.6833	0.01368						11.6833	0.008641
11.7	0.006709						11.7	0.012238						11.7	0.007466
11.7167	0.006117						11.7167	0.011288						11.7167	0.006288
11.7333	0.005106						11.7333	0.010598						11.7333	0.00594
11.75	0.004275						11.75	0.009769						11.75	0.005412
11.7667	0.003673						11.7667	0.008439						11.7667	0.005164
11.7833	0.003232						11.7833	0.007049						11.7833	0.004926
11.8	0.00309						11.8	0.005741						11.8	0.005146
11.8167	0.002995						11.8167	0.004636						11.8167	0.004952
11.8333	0.00279						11.8333	0.003802						11.8333	0.004158
11.85	0.002665						11.85	0.003697						11.85	0.003444
11.8667	0.00247						11.8667	0.003583						11.8667	0.00308
11.8833	0.002345						11.8833	0.003488						11.8833	0.002345
11.9	0.002069						11.9	0.003385						11.9	0.002099
11.9167	0.001873						11.9167	0.003608						11.9167	0.002367
11.9333	0.001816						11.9333	0.00372						11.9333	0.001945
11.95	0.00202						11.95	0.003522						11.95	0.002063
11.9667	0.002173						11.9667	0.003314						11.9667	0.001981
11.9833	0.002346						11.9833	0.003157						11.9833	0.001699
12	0.00243						12	0.003221						12	0.001175
12.0167	0.002554						12.0167	0.003542						12.0167	0.000173
12.0333	0.002858						12.0333	0.004012						12.0333	-8.9e-05
12.05	0.003072						12.05	0.004433						12.05	-0.00044
12.0667	0.003327						12.0667	0.004563						12.0667	-0.000472
12.0833	0.003561						12.0833	0.004734						12.0833	-0.000524
12.1	0.003555						12.1	0.005247						12.1	-0.000739
12.1167	0.003472						12.1167	0.005928						12.1167	-0.000932
12.1333	0.003048						12.1333	0.005768						12.1333	-0.000895
12.15	0.002575						12.15	0.004939						12.15	-0.000658
12.1667	0.002031						12.1667	0.00471						12.1667	-0.000141
12.1833	0.001448						12.1833	0.00488						12.1833	0.000166
12.2	0.001155						12.2	0.005064						12.2	9e-06
12.2167	0.000603						12.2167	0.004846						12.2167	-0.000446
12.2333	9.2e-05						12.2333	0.004449						12.2333	-0.000822
12.25	-0.0003						12.25	0.003981						12.25	-0.000938
12.2667	-0.000662						12.2667	0.003503						12.2667	-0.000933
12.2833	-0.000833						12.2833	0.003226						12.2833	-0.000949
12.3	-0.000815						12.3	0.003111						12.3	-0.000608
12.3167	-0.000857						12.3167	0.003426						12.3167	-0.000596
12.3333	-0.001009						12.3333	0.003602						12.3333	-0.000535
12.35	-0.001311						12.35	0.003747						12.35	-0.000143
12.3667	-0.001943						12.3667	0.003612						12.3667	-0.000212
12.3833	-0.002435						12.3833	0.003258						12.3833	-0.00045
12.4	-0.002597						12.4	0.002756						12.4	-0.000262
12.4167	-0.00273						12.4167	0.002284						12.4167	-2.3e-05
12.4333	-0.002874						12.4333	0.001831						12.4333	0.000166
12.45	-0.002577						12.45	0.001469						12.45	0.000215
12.4667	-0.00243						12.4667	0.001487						12.4667	0.000204
12.4833	-0.001934						12.4833	0.001514						12.4833	-6.7e-05
12.5	-0.001567						12.5	0.001334						12.5	-0.000331
12.5167	-0.00156						12.5167	0.000911						12.5167	-0.000283
12.5333	-0.001464						12.5333	0.000647						12.5333	-0.000326
12.55	-0.001217						12.55	0.000504						12.55	-0.000279
12.5667	-0.00089						12.5667	0.00045						12.5667	-4.2e-05
12.5833	-0.000703						12.5833	0.000657						12.5833	0.000105
12.6	-0.000826						12.6	0.000475						12.6	-1e-05
12.6167	-0.001165						12.6167	-7.5e-05						12.6167	7.6e-05
12.6333	-0.001684						12.6333	-0.000624						12.6333	0.000272
12.65	-0.002204						12.65	-0.000803						12.65	0.000309
12.6667	-0.002283						12.6667	-0.001172						12.6667	0.000345
12.6833	-0.001912						12.6833	-0.001691						12.6833	0.000261
12.7	-0.00144						12.7	-0.00193						12.7	-5.5e-05
12.7167	-0.00083						12.7167	-0.002319						12.7167	-0.000269
12.7333	-7.9e-05						12.7333	-0.002708						12.7333	-0.000504
12.75	0.000531						12.75	-0.002877						12.75	-0.000758
12.7667	0.000801						12.7667	-0.002666						12.7667	-0.000842
12.7833	0.000851						12.7833	-0.002026						12.7833	-0.000986
12.8	0.000745						12.8	-0.001436						12.8	-0.001002
12.8167	0.001042						12.8167	-0.001058						12.8167	-0.000896
12.8333	0.001498						12.8333	-0.00081						12.8333	-0.000859
12.85	0.001835						12.85	-0.000643						12.85	-0.000863
12.8667	0.002142						12.8667	-0.000985						12.8667	-0.000776
12.8833	0.002378						12.8833	-0.001368						12.8833	-0.00062
12.9	0.002689						12.9	-0.001101						12.9	-0.000525
12.9167	0.002898						12.9167	-0.000958						12.9167	-0.000525
12.9333	0.003207						12.9333	-0.000365						12.9333	-0.000506
12.95	0.003725						12.95	0.000138						12.95	-0.000727
12.9667	0.004234						12.9667	0.000491						12.9667	-0.000858
12.9833	0.004952						12.9833	0.000904						12.9833	-0.000789
13	0.005326						13	0.000906						13	-0.000881
13.0167	0.005259						13.0167	0.000474						13.0167	-0.000936
13.0333	0.005142						13.0333	0.000622						13.0333	-0.000801
13.05	0.004695						13.05	0.00107						13.05	-0.000506
13.0667	0.004028						13.0667	0.001858						13.0667	-0.000322
13.0833	0.00343						13.0833	0.002215						13.0833	-0.000237
13.1	0.002937						13.1	0.002272						13.1	-5.3e-05
13.1167	0.002511						13.1167	0.001553						13.1167	0.000272
13.1333	0.002165						13.1333	0.000224						13.1333	0.000336
13.15	0.001919						13.15	-0.001224						13.15	0.00034
13.1667	0.001823						13.1667	-0.001703						13.1667	0.000464
13.1833	0.001477						13.1833	-0.002062						13.1833	0.000468
13.2	0.000923						13.2	-0.002772						13.2	0.000792
13.2167	0.000361						13.2167	-0.003569						13.2167	0.00083
13.2333	-0.000192						13.2333	-0.004696						13.2333	0.000727
13.25	-0.000625						13.25	-0.005164						13.25	0.000614
13.2667	-0.001097						13.2667	-0.006141						13.2667	0.000532
13.2833	-0.00142						13.2833	-0.009148						13.2833	0.000649
13.3	-0.001781						13.3	-0.012016						13.3	0.000898
13.3167	-0.002479						13.3167	-0.009961						13.3167	0.001111
13.3333	-0.003156						13.3333	-0.000145						13.3333	0.001565
13.35	-0.003533						13.35	0.00328						13.35	0.001889
13.3667	-0.003731						13.3667	0.005316						13.3667	0.001893
13.3833	-0.003988						13.3833	0.006161						13.3833	0.002037
13.4	-0.004106						13.4	0.006066						13.4	0.002122
13.4167	-0.004534						13.4167	0.005509						13.4167	0.002224
13.4333	-0.005512						13.4333	0.006152						13.4333	0.001916
13.45	-0.00545						13.45	0.006055						13.45	0.001658
13.4667	-0.005118						13.4667	0.005088						13.4667	0.00226
13.4833	-0.004866						13.4833	0.003291						13.4833	0.003452
13.5	-0.005665						13.5	0.000654						13.5	0.003575
13.5167	-0.005006						13.5167	-0.003863						13.5167	0.001335
13.5333	-0.006316						13.5333	-0.00205						13.5333	0.000115
13.55	-0.037807						13.55	0.002753						13.55	-0.001206
13.5667	-0.062057						13.5667	0.022106						13.5667	0.016134
13.5833	-0.059928						13.5833	0.054319						13.5833	0.042454
13.6	-0.012879						13.6	0.092882						13.6	0.087275
13.6167	0.122268						13.6167	0.136155						13.6167	0.138931
13.6333	0.242605						13.6333	0.163629						13.6333	0.177118
13.65	0.299331						13.65	0.173172						13.65	0.191324
13.6667	0.314518						13.6667	0.165416						13.6667	0.18753
13.6833	0.300615						13.6833	0.143949						13.6833	0.163737
13.7	0.263892						13.7	0.120783						13.7	0.130604
13.7167	0.216726						13.7167	0.102598						13.7167	0.088636
13.7333	0.1765						13.7333	0.094603						13.7333	0.057618
13.75	0.145395						13.75	0.087098						13.75	0.03413
13.7667	0.119909						13.7667	0.083182						13.7667	0.024092
13.7833	0.093983						13.7833	0.079937						13.7833	0.024025
13.8	0.078667						13.8	0.076012						13.8	0.025717
13.8167	0.071339						13.8167	0.071619						13.8167	0.027724
13.8333	0.065481						13.8333	0.067546						13.8333	0.029631
13.85	0.061603						13.85	0.063033						13.85	0.031387
13.8667	0.057855						13.8667	0.05813						13.8667	0.031954
13.8833	0.053277						13.8833	0.054387						13.8833	0.03222
13.9	0.048568						13.9	0.049505						13.9	0.033598
13.9167	0.043838						13.9167	0.044435						13.9167	0.034738
13.9333	0.039287						13.9333	0.039095						13.9333	0.035408
13.95	0.035267						13.95	0.032615						13.95	0.035138
13.9667	0.031726						13.9667	0.028114						13.9667	0.033128
13.9833	0.028085						13.9833	0.027244						13.9833	0.030328
14	0.025275						14	0.025535						14	0.025869
14.0167	0.022752						14.0167	0.023898						14.0167	0.020251
14.0333	0.021078						14.0333	0.023322						14.0333	0.018544
14.05	0.019085						14.05	0.022845						14.05	0.016386
14.0667	0.016632						14.0667	0.021309						14.0667	0.015209
14.0833	0.014099						14.0833	0.019822						14.0833	0.014151
14.1	0.011626						14.1	0.018036						14.1	0.012904
14.1167	0.009411						14.1167	0.016514						14.1167	0.011958
14.1333	0.008005						14.1333	0.015232						14.1333	0.011132
14.15	0.00721						14.15	0.01433						14.15	0.010545
14.1667	0.006044						14.1667	0.013688						14.1667	0.009249
14.1833	0.005299						14.1833	0.012556						14.1833	0.008373
14.2	0.004743						14.2	0.011414						14.2	0.007667
14.2167	0.004345						14.2167	0.010847						14.2167	0.006721
14.2333	0.003817						14.2333	0.01052						14.2333	0.005955
14.25	0.003329						14.25	0.010553						14.25	0.005319
14.2667	0.002991						14.2667	0.010346						14.2667	0.004563
14.2833	0.002794						14.2833	0.009989						14.2833	0.003777
14.3	0.002535						14.3	0.009543						14.3	0.003301
14.3167	0.002125						14.3167	0.008882						14.3167	0.002465
14.3333	0.001495						14.3333	0.008191						14.3333	0.001818
14.35	0.001044						14.35	0.00725						14.35	0.001481
14.3667	0.000924						14.3667	0.006839						14.3667	0.001404
14.3833	0.000914						14.3833	0.006598						14.3833	0.001108
14.4	0.000833						14.4	0.006227						14.4	0.000691
14.4167	0.000731						14.4167	0.006093						14.4167	0.000412
14.4333	0.000548						14.4333	0.005988						14.4333	0.000534
14.45	0.000435						14.45	0.005464						14.45	0.000295
14.4667	0.000193						14.4667	0.004989						14.4667	-8.4e-05
14.4833	-6e-05						14.4833	0.004905						14.4833	-0.000382
14.5	-0.000173						14.5	0.004931						14.5	-0.000461
14.5167	-0.000268						14.5167	0.004834						14.5167	-0.000413
14.5333	-0.000543						14.5333	0.004427						14.5333	-0.000434
14.55	-0.001058						14.55	0.00382						14.55	-0.000416
14.5667	-0.001613						14.5667	0.002643						14.5667	-0.000548
14.5833	-0.001928						14.5833	0.001626						14.5833	-0.000579
14.6	-0.002104						14.6	0.00077						14.6	-0.000191
14.6167	-0.002351						14.6167	0.000171						14.6167	4.3e-05
14.6333	-0.002499						14.6333	0.000392						14.6333	0.000128
14.65	-0.002546						14.65	0.000273						14.65	0.000203
14.6667	-0.002723						14.6667	0.000494						14.6667	9.7e-05
14.6833	-0.003051						14.6833	0.000625						14.6833	-0.000118
14.7	-0.003399						14.7	0.000557						14.7	-0.000304
14.7167	-0.003798						14.7167	0.000387						14.7167	-0.000424
14.7333	-0.004158						14.7333	0.000167						14.7333	-0.000514
14.75	-0.004408						14.75	-6.3e-05						14.75	-0.000804
14.7667	-0.004618						14.7667	0.000497						14.7667	-0.000834
14.7833	-0.004538						14.7833	0.000507						14.7833	-0.000444
14.8	-0.003958						14.8	0.000827						14.8	-0.000114
14.8167	-0.0034						14.8167	0.001127						14.8167	-2.9e-05
14.8333	-0.003052						14.8333	0.001216						14.8333	-0.000204
14.85	-0.002634						14.85	0.001295						14.85	-0.000638
14.8667	-0.002326						14.8667	0.001754						14.8667	-0.000853
14.8833	-0.001938						14.8833	0.002073						14.8833	-0.000738
14.9	-0.001501						14.9	0.002323						14.9	-0.001013
14.9167	-0.001615						14.9167	0.002471						14.9167	-0.000992
14.9333	-0.001499						14.9333	0.002209						14.9333	-0.000841
14.95	-0.001064						14.95	0.001967						14.95	-0.00074
14.9667	-0.000768						14.9667	0.001685						14.9667	-0.000599
14.9833	-0.000463						14.9833	0.001403						14.9833	-0.001198
15	-0.000567						15	0.001392						15	-0.000688
15.0167	-0.000743						15.0167	0.001846						15.0167	-0.00072
15.0333	-0.000529						15.0333	0.001981						15.0333	-0.000142
15.05	-0.000395						15.05	0.001776						15.05	0.000356
15.0667	-0.000271						15.0667	0.00139						15.0667	2.3e-05
15.0833	-0.000217						15.0833	0.000815						15.0833	-0.000469
15.1	-6.3e-05						15.1	0.000569						15.1	-0.001051
15.1167	9.1e-05						15.1167	0.000917						15.1167	-0.001154
15.1333	-5e-06						15.1333	0.001094						15.1333	-0.000757
15.15	-0.000221						15.15	0.001181						15.15	-6e-05
15.1667	-0.000247						15.1667	0.000918						15.1667	1.7e-05
15.1833	-0.000333						15.1833	0.000566						15.1833	-0.000127
15.2	-0.000309						15.2	0.000803						15.2	-0.00016
15.2167	-0.000233						15.2167	0.001178						15.2167	0.000119
15.2333	-8e-06						15.2333	0.000643						15.2333	0.000358
15.25	0.000118						15.25	0.000297						15.25	0.000607
15.2667	-1.6e-05						15.2667	0.000132						15.2667	0.001045
15.2833	0.000119						15.2833	-0.000243						15.2833	0.000844
15.3	0.000395						15.3	-0.000538						15.3	0.000483
15.3167	0.000595						15.3167	-0.000702						15.3167	0.000246
15.3333	0.000954						15.3333	-0.001415						15.3333	-1e-06
15.35	0.001374						15.35	-0.001588						15.35	0.000112
15.3667	0.001643						15.3667	-0.001711						15.3667	0.000606
15.3833	0.001813						15.3833	-0.001994						15.3833	0.000999
15.4	0.002002						15.4	-0.001868						15.4	0.001042
15.4167	0.002137						15.4167	-0.002035						15.4167	0.001412
15.4333	0.002071						15.4333	-0.002241						15.4333	0.001672
15.45	0.001995						15.45	-0.002737						15.45	0.001401
15.4667	0.00194						15.4667	-0.003194						15.4667	0.001071
15.4833	0.001844						15.4833	-0.00357						15.4833	0.000981
15.5	0.001658						15.5	-0.003897						15.5	0.000901
15.5167	0.001327						15.5167	-0.00422						15.5167	0.000648
15.5333	0.001345						15.5333	-0.004133						15.5333	0.000385
15.55	0.001333						15.55	-0.003975						15.55	-0.000158
15.5667	0.001032						15.5667	-0.003588						15.5667	-0.000361
15.5833	0.00071						15.5833	-0.003341						15.5833	-0.000174
15.6	0.000468						15.6	-0.003244						15.6	0.000143
15.6167	0.000198						15.6167	-0.003363						15.6167	0.000377
15.6333	-0.000203						15.6333	-0.003572						15.6333	0.000431
15.65	-0.000454						15.65	-0.00326						15.65	0.000275
15.6667	-0.000784						15.6667	-0.002799						15.6667	0.000229
15.6833	-0.001155						15.6833	-0.002388						15.6833	0.000203
15.7	-0.001535						15.7	-0.001777						15.7	0.000117
15.7167	-0.001618						15.7167	-0.001489						15.7167	6.8e-05
15.7333	-0.001631						15.7333	-0.00105						15.7333	-4.1e-05
15.75	-0.001544						15.75	-0.000521						15.75	-0.00021
15.7667	-0.001347						15.7667	0.000117						15.7667	-0.00011
15.7833	-0.00128						15.7833	0.000456						15.7833	-6.9e-05
15.8	-0.001423						15.8	0.000894						15.8	0.000122
15.8167	-0.001491						15.8167	0.001366						15.8167	0.000219
15.8333	-0.001418						15.8333	0.001867						15.8333	0.000445
15.85	-0.000995						15.85	0.002379						15.85	0.000472
15.8667	-0.001102						15.8667	0.00272						15.8667	0.000329
15.8833	-0.00113						15.8833	0.002901						15.8833	-4.4e-05
15.9	-0.000827						15.9	0.003993						15.9	-0.000297
15.9167	-0.000539						15.9167	0.005121						15.9167	-0.000165
15.9333	0.000179						15.9333	0.00515						15.9333	9.7e-05
15.95	0.001387						15.95	0.005348						15.95	-0.000481
15.9667	0.002365						15.9667	0.005826						15.9667	-0.000319
15.9833	0.003233						15.9833	0.005485						15.9833	0.000333
16	0.00562						16	0.006943						16	-0.001094
16.0167	0.008814						16.0167	0.00302						16.0167	-0.001828
16.0333	0.004958						16.0333	0.003828						16.0333	-0.000161
16.05	-0.028299						16.05	0.003225						16.05	0.002106
16.0667	-0.062325						16.0667	0.014812						16.0667	0.006013
16.0833	-0.067562						16.0833	0.038639						16.0833	0.028769
16.1	-0.020398						16.1	0.076796						16.1	0.073526
16.1167	0.105251						16.1167	0.118692						16.1167	0.126277
16.1333	0.219241						16.1333	0.142168						16.1333	0.173837
16.15	0.27379						16.15	0.153024						16.15	0.197118
16.1667	0.28454						16.1667	0.15418						16.1667	0.197499
16.1833	0.275399						16.1833	0.141226						16.1833	0.183469
16.2	0.246409						16.2	0.118292						16.2	0.15284
16.2167	0.206425						16.2167	0.098167						16.2167	0.111734
16.2333	0.16684						16.2333	0.081683						16.2333	0.069618
16.25	0.134296						16.25	0.071618						16.25	0.043332
16.2667	0.108982						16.2667	0.068823						16.2667	0.025246
16.2833	0.086388						16.2833	0.067589						16.2833	0.01615
16.3	0.071143						16.3	0.064104						16.3	0.019634
16.3167	0.056606						16.3167	0.060759						16.3167	0.02486
16.3333	0.047608						16.3333	0.057214						16.3333	0.028687
16.35	0.04427						16.35	0.053009						16.35	0.030473
16.3667	0.043163						16.3667	0.049454						16.3667	0.03131
16.3833	0.042885						16.3833	0.045749						16.3833	0.031636
16.4	0.040877						16.4	0.042354						16.4	0.030813
16.4167	0.037246						16.4167	0.038199						16.4167	0.030111
16.4333	0.034435						16.4333	0.034394						16.4333	0.02951
16.45	0.032664						16.45	0.030649						16.45	0.029918
16.4667	0.030284						16.4667	0.028503						16.4667	0.029176
16.4833	0.026753						16.4833	0.026278						16.4833	0.027585
16.5	0.023662						16.5	0.024363						16.5	0.026083
16.5167	0.020908						16.5167	0.022139						16.5167	0.024603
16.5333	0.018384						16.5333	0.019544						16.5333	0.022363
16.55	0.01708						16.55	0.017689						16.55	0.020442
16.5667	0.015797						16.5667	0.015394						16.5667	0.017652
16.5833	0.014243						16.5833	0.01341						16.5833	0.015671
16.6	0.011479						16.6	0.011395						16.6	0.014301
16.6167	0.009763						16.6167	0.010141						16.6167	0.013041
16.6333	0.008066						16.6333	0.009147						16.6333	0.011431
16.65	0.00758						16.65	0.007853						16.65	0.010152
16.6667	0.007014						16.6667	0.006738						16.6667	0.009202
16.6833	0.006077						16.6833	0.006214						16.6833	0.007772
16.7	0.005721						16.7	0.00569						16.7	0.005882
16.7167	0.005282						16.7167	0.004407						16.7167	0.004592
16.7333	0.004954						16.7333	0.003594						16.7333	0.003632
16.75	0.004575						16.75	0.002471						16.75	0.003452
16.7667	0.004307						16.7667	0.000988						16.7667	0.003172
16.7833	0.004258						16.7833	-0.000145						16.7833	0.002732
16.8	0.004329						16.8	-0.000869						16.8	0.002462
16.8167	0.004299						16.8167	-0.00177						16.8167	0.002171
16.8333	0.004058						16.8333	-0.002452						16.8333	0.001801
16.85	0.003647						16.85	-0.002744						16.85	0.00137
16.8667	0.003247						16.8667	-0.002426						16.8667	0.000889
16.8833	0.002866						16.8833	-0.002108						16.8833	0.000558
16.9	0.002786						16.9	-0.002039						16.9	0.000297
16.9167	0.002653						16.9167	-0.00176						16.9167	0.000255
16.9333	0.002351						16.9333	-0.0013						16.9333	0.000323
16.95	0.001839						16.95	-0.00156						16.95	0.000531
16.9667	0.001326						16.9667	-0.00208						16.9667	0.000608
16.9833	0.000654						16.9833	-0.00245						16.9833	0.000726
17	-5.8e-05						17	-0.00222						17	0.000804
17.0167	-0.000752						17.0167	-0.002079						17.0167	0.000639
17.0333	-0.001246						17.0333	-0.001857						17.0333	0.000365
17.05	-0.001839						17.05	-0.000905						17.05	-2e-05
17.0667	-0.002623						17.0667	-0.000383						17.0667	-0.000174
17.0833	-0.003417						17.0833	2.9e-05						17.0833	-0.000239
17.1	-0.00421						17.1	-0.000139						17.1	-0.000133
17.1167	-0.004965						17.1167	-5e-06						17.1167	-5e-05
17.1333	-0.0056						17.1333	0.000689						17.1333	-0.000168
17.15	-0.006155						17.15	0.000983						17.15	-0.000115
17.1667	-0.00661						17.1667	0.000607						17.1667	0.000138
17.1833	-0.007034						17.1833	0.000211						17.1833	0.000471
17.2	-0.007409						17.2	-6.5e-05						17.2	0.000493
17.2167	-0.007655						17.2167	0.000282						17.2167	0.000293
17.2333	-0.00801						17.2333	0.000329						17.2333	0.000332
17.25	-0.008276						17.25	0.001366						17.25	0.000251
17.2667	-0.008342						17.2667	0.002173						17.2667	0.00024
17.2833	-0.008277						17.2833	0.002209						17.2833	4.9e-05
17.3	-0.008303						17.3	0.002256						17.3	-4.2e-05
17.3167	-0.008279						17.3167	0.002886						17.3167	-0.000257
17.3333	-0.007935						17.3333	0.002975						17.3333	-4.3e-05
17.35	-0.007581						17.35	0.002365						17.35	0.000112
17.3667	-0.007217						17.3667	0.001955						17.3667	-0.000103
17.3833	-0.006673						17.3833	0.001914						17.3833	-5.9e-05
17.4	-0.005959						17.4	0.001954						17.4	-3.4e-05
17.4167	-0.005406						17.4167	0.002555						17.4167	-0.000105
17.4333	-0.005152						17.4333	0.002157						17.4333	-0.000416
17.45	-0.005208						17.45	0.001348						17.45	-0.000657
17.4667	-0.005234						17.4667	0.000819						17.4667	-0.000738
17.4833	-0.004941						17.4833	0.000691						17.4833	-0.000879
17.5	-0.004777						17.5	0.000732						17.5	-0.00087
17.5167	-0.004643						17.5167	0.000532						17.5167	-0.000877
17.5333	-0.004239						17.5333	0.000192						17.5333	-0.000785
17.55	-0.003926						17.55	-0.000638						17.55	-0.000622
17.5667	-0.003962						17.5667	-0.001218						17.5667	-0.000619
17.5833	-0.003678						17.5833	-0.002108						17.5833	-0.000607
17.6	-0.002904						17.6	-0.002948						17.6	-0.000764
17.6167	-0.00203						17.6167	-0.003232						17.6167	-0.000567
17.6333	-0.001416						17.6333	-0.003266						17.6333	-0.00034
17.65	-0.001112						17.65	-0.003281						17.65	0.000446
17.6667	-0.000977						17.6667	-0.003196						17.6667	0.000683
17.6833	-0.000943						17.6833	-0.00339						17.6833	0.000459
17.7	-0.001059						17.7	-0.003925						17.7	0.000276
17.7167	-0.000884						17.7167	-0.003845						17.7167	0.000137
17.7333	-0.000879						17.7333	-0.003506						17.7333	0.000298
17.75	-0.000624						17.75	-0.003166						17.75	0.000679
17.7667	3.1e-05						17.7667	-0.002617						17.7667	0.00067
17.7833	0.000666						17.7833	-0.002257						17.7833	0.000441
17.8	0.001091						17.8	-0.001608						17.8	0.000362
17.8167	0.001167						17.8167	-0.001132						17.8167	0.000369
17.8333	0.001173						17.8333	-0.000877						17.8333	0.000355
17.85	0.00114						17.85	-0.000491						17.85	0.000481
17.8667	0.001156						17.8667	-0.000106						17.8667	0.000387
17.8833	0.001273						17.8833	0.000179						17.8833	0.000312
17.9	0.001149						17.9	0.000225						17.9	0.000228
17.9167	0.001047						17.9167	0.00068						17.9167	0.000199
17.9333	0.000935						17.9333	0.001445						17.9333	0.00022
17.95	0.000683						17.95	0.00209						17.95	0.00019
17.9667	0.00015						17.9667	0.002375						17.9667	0.000141
17.9833	-0.000342						17.9833	0.00246						17.9833	-7.9e-05
18	-0.000554						18	0.002645						18	-0.000138
18.0167	-0.000796						18.0167	0.002952						18.0167	9.7e-05
18.0333	-0.001188						18.0333	0.003219						18.0333	0.000281
18.05	-0.001259						18.05	0.003257						18.05	0.000666
18.0667	-0.001151						18.0667	0.002844						18.0667	0.00083
18.0833	-0.001243						18.0833	0.002522						18.0833	0.001035
18.1	-0.001705						18.1	0.001829						18.1	0.000869
18.1167	-0.001717						18.1167	0.00107						18.1167	0.001147
18.1333	-0.001579						18.1333	0.00043						18.1333	0.000735
18.15	-0.001351						18.15	0.000291						18.15	0.000322
18.1667	-0.001113						18.1667	-0.000128						18.1667	4.9e-05
18.1833	-0.001065						18.1833	-0.000838						18.1833	0.000237
18.2	-0.000937						18.2	-0.001287						18.2	0.000394
18.2167	-0.000898						18.2167	-0.000845						18.2167	0.000264
18.2333	-0.000959						18.2333	-0.000302						18.2333	1.2e-05
18.25	-0.00097						18.25	1.1e-05						18.25	-0.00048
18.2667	-0.000932						18.2667	6.4e-05						18.2667	-0.001171
18.2833	-0.000693						18.2833	-0.000273						18.2833	-0.001663
18.3	-0.000194						18.3	-0.00055						18.3	-0.001804
18.3167	0.000348						18.3167	-0.000645						18.3167	-0.001585
18.3333	0.00097						18.3333	-0.001021						18.3333	-0.001627
18.35	0.001402						18.35	-0.001246						18.35	-0.00119
18.3667	0.001714						18.3667	-0.001211						18.3667	-0.000992
18.3833	0.001746						18.3833	-0.000697						18.3833	-0.000904
18.4	0.001808						18.4	0.000278						18.4	-0.000866
18.4167	0.001965						18.4167	0.001164						18.4167	-0.001498
18.4333	0.002613						18.4333	0.00161						18.4333	-0.001822
18.45	0.00279						18.45	0.001276						18.45	-0.001705
18.4667	0.002838						18.4667	0.000293						18.4667	0.000842
18.4833	0.003165						18.4833	-0.000581						18.4833	0.003738
18.5	0.003493						18.5	-6.5e-05						18.5	0.007045
18.5167	0.004535						18.5167	0.003002						18.5167	0.007423
18.5333	0.003838						18.5333	0.00491						18.5333	0.00476
18.55	-0.019909						18.55	0.007257						18.55	-0.000253
18.5667	-0.048146						18.5667	0.015185						18.5667	0.007573
18.5833	-0.056132						18.5833	0.036563						18.5833	0.02776
18.6	-0.035779						18.6	0.06266						18.6	0.067647
18.6167	0.069638						18.6167	0.096319						18.6167	0.114866
18.6333	0.185616						18.6333	0.132497						18.6333	0.160334
18.65	0.247253						18.65	0.137776						18.65	0.185802
18.6667	0.265881						18.6667	0.128444						18.6667	0.192401
18.6833	0.257959						18.6833	0.118783						18.6833	0.175609
18.7	0.233267						18.7	0.102991						18.7	0.139477
18.7167	0.199058						18.7167	0.08494						18.7167	0.099909
18.7333	0.156819						18.7333	0.0705						18.7333	0.06713
18.75	0.121891						18.75	0.066309						18.75	0.039452
18.7667	0.099572						18.7667	0.063488						18.7667	0.022973
18.7833	0.082274						18.7833	0.060807						18.7833	0.019974
18.8	0.065846						18.8	0.057276						18.8	0.022775
18.8167	0.057369						18.8167	0.053926						18.8167	0.025501
18.8333	0.050614						18.8333	0.051125						18.8333	0.029007
18.85	0.046488						18.85	0.048414						18.85	0.032432
18.8667	0.042393						18.8667	0.044794						18.8667	0.035358
18.8833	0.037767						18.8833	0.041493						18.8833	0.036653
18.9	0.033181						18.9	0.038603						18.9	0.035749
18.9167	0.028677						18.9167	0.035482						18.9167	0.034751
18.9333	0.025494						18.9333	0.032151						18.9333	0.033292
18.95	0.02313						18.95	0.02908						18.95	0.031464
18.9667	0.021096						18.9667	0.026919						18.9667	0.029385
18.9833	0.019252						18.9833	0.024529						18.9833	0.028507
19	0.017349						19	0.022708						19	0.027138
19.0167	0.015306						19.0167	0.021247						19.0167	0.024697
19.0333	0.013253						19.0333	0.020225						19.0333	0.022526
19.05	0.01128						19.05	0.019344						19.05	0.020734
19.0667	0.009477						19.0667	0.017902						19.0667	0.018993
19.0833	0.008155						19.0833	0.016561						19.0833	0.017392
19.1	0.007142						19.1	0.01532						19.1	0.01581
19.1167	0.006309						19.1167	0.013858						19.1167	0.014488
19.1333	0.005527						19.1333	0.012505						19.1333	0.013345
19.15	0.005024						19.15	0.011643						19.15	0.012013
19.1667	0.004651						19.1667	0.010941						19.1667	0.01079
19.1833	0.004238						19.1833	0.010578						19.1833	0.009728
19.2	0.003626						19.2	0.010026						19.2	0.008565
19.2167	0.002982						19.2167	0.009412						19.2167	0.007753
19.2333	0.002468						19.2333	0.008859						19.2333	0.00717
19.25	0.001915						19.25	0.008325						19.25	0.006708
19.2667	0.001181						19.2667	0.007771						19.2667	0.006386
19.2833	0.000568						19.2833	0.007028						19.2833	0.006013
19.3	0.000394						19.3	0.006464						19.3	0.005631
19.3167	0.000329						19.3167	0.005879						19.3167	0.00518
19.3333	0.000223						19.3333	0.005334						19.3333	0.004619
19.35	0.000128						19.35	0.005468						19.35	0.004278
19.3667	0.000152						19.3667	0.005093						19.3667	0.003938
19.3833	-1.3e-05						19.3833	0.004827						19.3833	0.003807
19.4	-0.000359						19.4	0.004902						19.4	0.003766
19.4167	-0.000766						19.4167	0.004735						19.4167	0.003608
19.4333	-0.001094						19.4333	0.004527						19.4333	0.00358
19.45	-0.001483						19.45	0.0041						19.45	0.003563
19.4667	-0.001861						19.4667	0.003732						19.4667	0.003575
19.4833	-0.002079						19.4833	0.003754						19.4833	0.003698
19.5	-0.002167						19.5	0.003657						19.5	0.00367
19.5167	-0.002079						19.5167	0.003017						19.5167	0.003516
19.5333	-0.00203						19.5333	0.002507						19.5333	0.003433
19.55	-0.002042						19.55	0.002297						19.55	0.00318
19.5667	-0.002164						19.5667	0.002307						19.5667	0.002797
19.5833	-0.002126						19.5833	0.002667						19.5833	0.002304
19.6	-0.001878						19.6	0.002697						19.6	0.001981
19.6167	-0.001664						19.6167	0.002555						19.6167	0.001733
19.6333	-0.00174						19.6333	0.001962						19.6333	0.001496
19.65	-0.001747						19.65	0.001489						19.65	0.001379
19.6667	-0.001653						19.6667	0.000866						19.6667	0.001552
19.6833	-0.00147						19.6833	0.000383						19.6833	0.001634
19.7	-0.001426						19.7	8e-05						19.7	0.001887
19.7167	-0.001176						19.7167	-0.000416						19.7167	0.002276
19.7333	-0.000877						19.7333	-0.000602						19.7333	0.001916
19.75	-0.000688						19.75	-0.000669						19.75	0.002146
19.7667	-0.000649						19.7667	-0.000915						19.7667	0.001816
19.7833	-0.00041						19.7833	-0.001001						19.7833	0.001426
19.8	2.9e-05						19.8	-0.001128						19.8	0.001616
19.8167	0.000276						19.8167	-0.001107						19.8167	0.002411
19.8333	0.000252						19.8333	-0.001246						19.8333	0.003507
19.85	-7.2e-05						19.85	-0.001216						19.85	0.005123
19.8667	-0.000446						19.8667	-0.001236						19.8667	0.007499
19.8833	-0.00068						19.8833	-0.001396						19.8833	0.004005
19.9	-0.000753						19.9	-0.001585						19.9	-0.007959
19.9167	-0.000718						19.9167	-0.001707						19.9167	-0.007211
19.9333	-0.000823						19.9333	-0.00116						19.9333	-0.004663
19.95	-0.000798						19.95	-0.000432						19.95	-0.003245
19.9667	-0.000782						19.9667	-0.000364						19.9667	-0.002777
19.9833	-0.000907						19.9833	-0.000427						19.9833	-0.002049
20	-0.001112						20	-0.000179						20	-0.00185
20.0167	-0.000725						20.0167	1.8e-05						20.0167	-0.001843
20.0333	-0.000268						20.0333	0.000215						20.0333	-0.001795
20.05	-0.000181						20.05	0.000521						20.05	-0.001848
20.0667	-0.000184						20.0667	0.000388						20.0667	-0.00209
20.0833	-0.000207						20.0833	0.000835						20.0833	-0.001963
20.1	-9e-05						20.1	0.001352						20.1	-0.001826
20.1167	-0.000179						20.1167	0.001669						20.1167	-0.001568
20.1333	-0.000477						20.1333	0.001337						20.1333	-0.001381
20.15	-0.000754						20.15	0.001325						20.15	-0.001304
20.1667	-0.000762						20.1667	0.001113						20.1667	-0.001316
20.1833	-0.000579						20.1833	0.000491						20.1833	-0.001629
20.2	-0.000147						20.2	0.000809						20.2	-0.001862
20.2167	0.000373						20.2167	0.001078						20.2167	-0.001952
20.2333	0.000854						20.2333	0.000979						20.2333	-0.002042
20.25	0.001306						20.25	0.000739						20.25	-0.002052
20.2667	0.001828						20.2667	0.000279						20.2667	-0.001212
20.2833	0.002159						20.2833	0.000149						20.2833	-0.000772
20.3	0.002251						20.3	0.000739						20.3	-0.000972
20.3167	0.002282						20.3167	0.000731						20.3167	-0.000456
20.3333	0.002147						20.3333	0.000484						20.3333	0.000342
20.35	0.002032						20.35	0.000116						20.35	0.00052
20.3667	0.001676						20.3667	0.000219						20.3667	0.001018
20.3833	0.001461						20.3833	0.000102						20.3833	0.002075
20.4	0.001245						20.4	-4.6e-05						20.4	0.002243
20.4167	0.001181						20.4167	0.000188						20.4167	0.001871
20.4333	0.000929						20.4333	0.000473						20.4333	0.001772
20.45	0.000698						20.45	0.000398						20.45	0.001653
20.4667	0.000727						20.4667	0.000153						20.4667	0.001715
20.4833	0.000876						20.4833	8.8e-05						20.4833	0.002006
20.5	0.000954						20.5	0.000412						20.5	0.001707
20.5167	0.000913						20.5167	0.000238						20.5167	0.0014
20.5333	0.000766						20.5333	-5.5e-05						20.5333	0.001299
20.55	0.000669						20.55	-0.000199						20.55	0.001517
20.5667	0.000701						20.5667	-0.000252						20.5667	0.001675
20.5833	0.000574						20.5833	-0.000236						20.5833	0.001163
20.6	0.000287						20.6	-0.000179						20.6	0.000861
20.6167	0.000109						20.6167	-0.000172						20.6167	0.000763
20.6333	3.4e-05						20.6333	-0.000195						20.6333	0.00062
20.65	-1.1e-05						20.65	-0.000397						20.65	0.000547
20.6667	-0.000126						20.6667	-0.00064						20.6667	0.000403
20.6833	-0.000291						20.6833	-0.000982						20.6833	1e-05
20.7	-0.000366						20.7	-0.001415						20.7	-1.3e-05
20.7167	-0.000313						20.7167	-0.001466						20.7167	0.000507
20.7333	-0.000107						20.7333	-0.001218						20.7333	0.000833
20.75	-0.000121						20.75	-0.00091						20.75	0.001039
20.7667	-3.5e-05						20.7667	-0.000702						20.7667	0.000904
20.7833	5.1e-05						20.7833	-0.000473						20.7833	0.00058
20.8	0.000117						20.8	-0.000315						20.8	0.000515
20.8167	-1e-06						20.8167	-0.000116						20.8167	0.000884
20.8333	-0.000266						20.8333	0.000164						20.8333	0.000618
20.85	-7.1e-05						20.85	0.000343						20.85	0.000623
20.8667	0.000294						20.8667	0.000303						20.8667	0.000647
20.8833	0.000119						20.8833	0.000173						20.8833	0.000711
20.9	-6.6e-05						20.9	-4.8e-05						20.9	0.000955
20.9167	-0.000276						20.9167	-0.000257						20.9167	0.001291
20.9333	-0.000183						20.9333	0.000225						20.9333	0.000992
20.95	0.000159						20.95	0.001697						20.95	0.000423
20.9667	-2.8e-05						20.9667	0.001608						20.9667	-0.000355
20.9833	0.000305						20.9833	-0.00086						20.9833	-0.000734
21	0.001167						21	-0.002148						21	-0.001173
21.0167	0.004744						21.0167	-0.004534						21.0167	-0.000881
21.0333	0.004942						21.0333	-0.00258						21.0333	-0.001415
21.05	-0.003709						21.05	0.002814						21.05	-0.002439
21.0667	-0.03612						21.0667	0.009559						21.0667	-0.000473
21.0833	-0.060112						21.0833	0.033543						21.0833	0.015163
21.1	-0.061713						21.1	0.062198						21.1	0.049529
21.1167	-0.010611						21.1167	0.096524						21.1167	0.099054
21.1333	0.115702						21.1333	0.117531						21.1333	0.139492
21.15	0.213665						21.15	0.119779						21.15	0.163591
21.1667	0.253298						21.1667	0.117936						21.1667	0.170059
21.1833	0.256191						21.1833	0.106593						21.1833	0.154798
21.2	0.237554						21.2	0.088891						21.2	0.125756
21.2167	0.21093						21.2167	0.0698						21.2167	0.092242
21.2333	0.170266						21.2333	0.062881						21.2333	0.05383
21.25	0.135842						21.25	0.057311						21.25	0.028069
21.2667	0.110428						21.2667	0.056202						21.2667	0.013597
21.2833	0.088224						21.2833	0.055462						21.2833	0.007996
21.3	0.073531						21.3	0.053173						21.3	0.010554
21.3167	0.056348						21.3167	0.050546						21.3167	0.013538
21.3333	0.044926						21.3333	0.04742						21.3333	0.016024
21.35	0.040153						21.35	0.044384						21.35	0.01869
21.3667	0.037091						21.3667	0.041598						21.3667	0.020316
21.3833	0.035559						21.3833	0.039112						21.3833	0.021462
21.4	0.033337						21.4	0.036746						21.4	0.021329
21.4167	0.030074						21.4167	0.034422						21.4167	0.020408
21.4333	0.027202						21.4333	0.03236						21.4333	0.02135
21.45	0.02476						21.45	0.030188						21.45	0.021941
21.4667	0.022268						21.4667	0.027735						21.4667	0.021962
21.4833	0.020405						21.4833	0.025323						21.4833	0.020244
21.5	0.019293						21.5	0.023101						21.5	0.017895
21.5167	0.01842						21.5167	0.020811						21.5167	0.016388
21.5333	0.016866						21.5333	0.018693						21.5333	0.015312
21.55	0.015242						21.55	0.016685						21.55	0.014306
21.5667	0.013799						21.5667	0.015146						21.5667	0.012941
21.5833	0.012515						21.5833	0.013858						21.5833	0.011495
21.6	0.011051						21.6	0.012789						21.6	0.010489
21.6167	0.009426						21.6167	0.011534						21.6167	0.008993
21.6333	0.008109						21.6333	0.01044						21.6333	0.007428
21.65	0.007402						21.65	0.009136						21.65	0.006492
21.6667	0.006906						21.6667	0.007922						21.6667	0.005797
21.6833	0.006549						21.6833	0.006907						21.6833	0.004971
21.7	0.006242						21.7	0.006243						21.7	0.004366
21.7167	0.006343						21.7167	0.005442						21.7167	0.004279
21.7333	0.006361						21.7333	0.004243						21.7333	0.003911
21.75	0.00628						21.75	0.003483						21.75	0.003504
21.7667	0.005939						21.7667	0.003063						21.7667	0.003076
21.7833	0.006068						21.7833	0.002214						21.7833	0.002399
21.8	0.006117						21.8	0.001184						21.8	0.001891
21.8167	0.005892						21.8167	0.000377						21.8167	0.001551
21.8333	0.005725						21.8333	-0.000238						21.8333	0.001299
21.85	0.005828						21.85	-0.000522						21.85	0.001167
21.8667	0.00612						21.8667	-0.000327						21.8667	0.001275
21.8833	0.006633						21.8833	0.000188						21.8833	0.001423
21.9	0.007016						21.9	6.3e-05						21.9	0.001381
21.9167	0.007004						21.9167	-0.000749						21.9167	0.001214
21.9333	0.00725						21.9333	-0.000989						21.9333	0.000995
21.95	0.007515						21.95	0.000201						21.95	0.001036
21.9667	0.00767						21.9667	0.001081						21.9667	0.001167
21.9833	0.007796						21.9833	0.001591						21.9833	0.001389
22	0.007701						22	0.001821						22	0.00137
22.0167	0.007471						22.0167	0.002395						22.0167	0.001175
22.0333	0.007077						22.0333	0.00163						22.0333	0.001157
22.05	0.006744						22.05	0.001085						22.05	0.001229
22.0667	0.00653						22.0667	0.001181						22.0667	0.00109
22.0833	0.006286						22.0833	0.002036						22.0833	0.000572
22.1	0.006103						22.1	0.003641						22.1	0.000804
22.1167	0.005712						22.1167	0.00449						22.1167	0.001368
22.1333	0.005168						22.1333	0.004191						22.1333	0.001328
22.15	0.004764						22.15	0.003981						22.15	0.001279
22.1667	0.00455						22.1667	0.003592						22.1667	0.001169
22.1833	0.004386						22.1833	0.002593						22.1833	0.001309
22.2	0.004002						22.2	0.002064						22.2	0.001659
22.2167	0.00335						22.2167	0.001608						22.2167	0.00124
22.2333	0.002934						22.2333	0.001185						22.2333	0.001095
22.25	0.002658						22.25	0.000721						22.25	0.00167
22.2667	0.002342						22.2667	-0.000102						22.2667	0.005095
22.2833	0.002006						22.2833	7.4e-05						22.2833	-9.9e-05
22.3	0.00179						22.3	0.000601						22.3	-0.006364
22.3167	0.001745						22.3167	0.000861						22.3167	-0.007181
22.3333	0.001586						22.3333	0.000804						22.3333	-0.005285
22.35	0.001456						22.35	0.000476						22.35	-0.003889
22.3667	0.001386						22.3667	0.000429						22.3667	-0.003213
22.3833	0.000977						22.3833	0.000981						22.3833	-0.002307
22.4	0.000687						22.4	0.001464						22.4	-0.001891
22.4167	0.000327						22.4167	0.00162						22.4167	-0.001377
22.4333	-0.000229						22.4333	0.001589						22.4333	-0.001182
22.45	-0.000705						22.45	0.001327						22.45	-0.001117
22.4667	-0.000991						22.4667	0.000996						22.4667	-0.000842
22.4833	-0.000928						22.4833	0.001425						22.4833	-0.000606
22.5	-0.000814						22.5	0.002164						22.5	-0.000361
22.5167	-0.000792						22.5167	0.002306						22.5167	-0.000268
22.5333	-0.000828						22.5333	0.002042						22.5333	-0.000322
22.55	-0.000843						22.55	0.002047						22.55	-0.000366
22.5667	-0.001269						22.5667	0.001822						22.5667	-0.00017
22.5833	-0.001785						22.5833	0.001878						22.5833	-0.000234
22.6	-0.002091						22.6	0.002273						22.6	-0.000278
22.6167	-0.00245						22.6167	0.002352						22.6167	-0.000343
22.6333	-0.002927						22.6333	0.002574						22.6333	-0.000634
22.65	-0.003125						22.65	0.002905						22.65	-0.000745
22.6667	-0.003172						22.6667	0.003127						22.6667	-0.000506
22.6833	-0.00274						22.6833	0.002998						22.6833	-0.000858
22.7	-0.002597						22.7	0.00258						22.7	-0.000669
22.7167	-0.002458						22.7167	0.001904						22.7167	0.000131
22.7333	-0.002616						22.7333	0.00135						22.7333	0.000105
22.75	-0.002635						22.75	0.000856						22.75	6e-05
22.7667	-0.002304						22.7667	0.000692						22.7667	3.4e-05
22.7833	-0.001963						22.7833	0.000518						22.7833	0.000518
22.8	-0.002152						22.8	0.000604						22.8	0.001082
22.8167	-0.001911						22.8167	0.00052						22.8167	0.00068
22.8333	-0.001607						22.8333	0.000107						22.8333	0.000453
22.85	-0.001613						22.85	-0.000307						22.85	0.000976
22.8667	-0.001659						22.8667	-0.00049						22.8667	0.000628
22.8833	-0.001655						22.8833	-0.000704						22.8833	-0.000769
22.9	-0.001261						22.9	-0.000998						22.9	-0.001436
22.9167	-0.000944						22.9167	-0.001463						22.9167	-0.001498
22.9333	-0.000591						22.9333	-0.001631						22.9333	-0.001274
22.95	2e-06						22.95	-0.001738						22.95	-0.00078
22.9667	0.000664						22.9667	-0.001906						22.9667	-0.000276
22.9833	0.001057						22.9833	-0.002173						22.9833	-0.000382
23	0.0012						23	-0.002281						23	-0.000858
23.0167	0.001521						23.0167	-0.001792						23.0167	-0.001417
23.0333	0.00182						23.0333	-0.001167						23.0333	-0.001319
23.05	0.002199						23.05	-0.000361						23.05	-0.00117
23.0667	0.002808						23.0667	-0.000186						23.0667	-0.001281
23.0833	0.003288						23.0833	-0.00017						23.0833	-0.001213
23.1	0.003387						23.1	-0.000265						23.1	-0.000844
23.1167	0.003077						23.1167	-0.000494						23.1167	-0.000156
23.1333	0.002829						23.1333	-0.000728						23.1333	0.000431
23.15	0.00253						23.15	-0.000472						23.15	0.000789
23.1667	0.002191						23.1667	-0.000145						23.1667	0.001427
23.1833	0.001822						23.1833	-6.9e-05						23.1833	0.001774
23.2	0.001564						23.2	6.8e-05						23.2	0.001652
23.2167	0.001617						23.2167	5.8e-05						23.2167	0.001192
23.2333	0.001933						23.2333	-0.000136						23.2333	0.000974
23.25	0.001779						23.25	-0.00039						23.25	0.001755
23.2667	0.001255						23.2667	-0.000884						23.2667	0.001987
23.2833	0.00096						23.2833	-0.001028						23.2833	0.001598
23.3	0.000766						23.3	-0.000892						23.3	0.00124
23.3167	0.000655						23.3167	-0.000623						23.3167	0.001326
23.3333	0.000435						23.3333	-0.000478						23.3333	0.001284
23.35	-0.000105						23.35	-0.000824						23.35	0.001513
23.3667	-0.000495						23.3667	-0.00156						23.3667	0.002122
23.3833	-0.001274						23.3833	-0.002365						23.3833	0.00224
23.4	-0.001934						23.4	-0.002021						23.4	0.001909
23.4167	-0.001702						23.4167	-0.001223						23.4167	0.001682
23.4333	-0.001217						23.4333	-0.000981						23.4333	0.001069
23.45	-0.000223						23.45	-0.000568						23.45	0.000566
23.4667	0.000251						23.4667	0.000234						23.4667	0.000863
23.4833	0.000555						23.4833	0.000926						23.4833	0.00175
23.5	0.000289						23.5	0.000329						23.5	0.001597
23.5167	-0.002004						23.5167	-0.001905						23.5167	0.001358
23.5333	-0.000676						23.5333	-0.003494						23.5333	-0.004308
23.55	-0.019828						23.55	-0.000982						23.55	-0.005494
23.5667	-0.05093						23.5667	0.006109						23.5667	0.000341
23.5833	-0.066132						23.5833	0.02136						23.5833	0.019675
23.6	-0.057794						23.6	0.045211						23.6	0.052179
23.6167	0.017227						23.6167	0.076207						23.6167	0.094547
23.6333	0.1335						23.6333	0.102588						23.6333	0.131717
23.65	0.207542						23.65	0.118769						23.65	0.153568
23.6667	0.233305						23.6667	0.11442						23.6667	0.154009
23.6833	0.235647						23.6833	0.104821						23.6833	0.137629
23.7	0.21505						23.7	0.088032						23.7	0.11011
23.7167	0.185325						23.7167	0.068778						23.7167	0.076013
23.7333	0.152322						23.7333	0.055369						23.7333	0.043969
23.75	0.121439						23.75	0.048891						23.75	0.023124
23.7667	0.096927						23.7667	0.046013						23.7667	0.01289
23.7833	0.075264						23.7833	0.046624						23.7833	0.006626
23.8	0.055341						23.8	0.046296						23.8	0.006692
23.8167	0.042971						23.8167	0.045623						23.8167	0.014149
23.8333	0.038084						23.8333	0.043926						23.8333	0.019169
23.85	0.035386						23.85	0.041399						23.85	0.021669
23.8667	0.033789						23.8667	0.038712						23.8667	0.024338
23.8833	0.032591						23.8833	0.036785						23.8833	0.025488
23.9	0.030474						23.9	0.035318						23.9	0.024957
23.9167	0.028259						23.9167	0.033738						23.9167	0.024449
23.9333	0.026227						23.9333	0.031873						23.9333	0.024371
23.95	0.024275						23.95	0.029199						23.95	0.024643
23.9667	0.022393						23.9667	0.026784						23.9667	0.023656
23.9833	0.020421						23.9833	0.02395						23.9833	0.022148
24	0.018579						24	0.021895						24	0.020831
24.0167	0.01716						24.0167	0.019678						24.0167	0.019794
24.0333	0.015723						24.0333	0.017296						24.0333	0.018828
24.05	0.014377						24.05	0.014905						24.05	0.017372
24.0667	0.013171						24.0667	0.012184						24.0667	0.016226
24.0833	0.011795						24.0833	0.010283						24.0833	0.01513
24.1	0.010339						24.1	0.009202						24.1	0.013944
24.1167	0.009126						24.1167	0.008138						24.1167	0.012648
24.1333	0.008196						24.1333	0.007001						24.1333	0.011473
24.15	0.007416						24.15	0.005124						24.15	0.010687
24.1667	0.006776						24.1667	0.004767						24.1667	0.009862
24.1833	0.006316						24.1833	0.004311						24.1833	0.008916
24.2	0.005826						24.2	0.003704						24.2	0.008021
24.2167	0.005249						24.2167	0.002764						24.2167	0.007275
24.2333	0.004716						24.2333	0.001773						24.2333	0.006578
24.25	0.004483						24.25	0.000971						24.25	0.006142
24.2667	0.004429						24.2667	0.000719						24.2667	0.005676
24.2833	0.004346						24.2833	0.000538						24.2833	0.00509
24.3	0.004213						24.3	0.000216						24.3	0.004373
24.3167	0.004383						24.3167	-0.000208						24.3167	0.003806
24.3333	0.004607						24.3333	-0.000323						24.3333	0.003548
24.35	0.00456						24.35	-9.9e-05						24.35	0.00315
24.3667	0.004554						24.3667	-0.000205						24.3667	0.002802
24.3833	0.004648						24.3833	-0.00073						24.3833	0.002663
24.4	0.004641						24.4	-0.001486						24.4	0.002425
24.4167	0.004719						24.4167	-0.001993						24.4167	0.002366
24.4333	0.00497						24.4333	-0.002412						24.4333	0.002274
24.45	0.005041						24.45	-0.0027						24.45	0.002193
24.4667	0.004782						24.4667	-0.002719						24.4667	0.001742
24.4833	0.004613						24.4833	-0.002568						24.4833	0.001421
24.5	0.004284						24.5	-0.002586						24.5	0.00115
24.5167	0.004038						24.5167	-0.002566						24.5167	0.000746
24.5333	0.003927						24.5333	-0.002247						24.5333	0.000361
24.55	0.003866						24.55	-0.001908						24.55	-7.5e-05
24.5667	0.003924						24.5667	-0.002019						24.5667	-0.00031
24.5833	0.003753						24.5833	-0.002459						24.5833	-0.000705
24.6	0.003362						24.6	-0.0023						24.6	-0.001091
24.6167	0.002913						24.6167	-0.002621						24.6167	-0.001129
24.6333	0.002448						24.6333	-0.002873						24.6333	-0.00105
24.65	0.001973						24.65	-0.002445						24.65	-0.00087
24.6667	0.001548						24.6667	-0.001776						24.6667	-0.000921
24.6833	0.001272						24.6833	-0.001708						24.6833	-0.000662
24.7	0.001077						24.7	-0.00159						24.7	-0.000522
24.7167	0.000602						24.7167	-0.001261						24.7167	-0.000745
24.7333	3.8e-05						24.7333	-0.00054						24.7333	-0.000972
24.75	-0.000276						24.75	0.00037						24.75	-0.000668
24.7667	-0.00053						24.7667	0.00105						24.7667	-0.000364
24.7833	-0.000974						24.7833	0.00119						24.7833	-6e-05
24.8	-0.001358						24.8	0.000991						24.8	4.4e-05
24.8167	-0.001755						24.8167	0.000733						24.8167	0.000246
24.8333	-0.002153						24.8333	0.000619						24.8333	6e-06
24.85	-0.002642						24.85	0.000705						24.85	-8.5e-05
24.8667	-0.003011						24.8667	0.000561						24.8667	-6e-06
24.8833	-0.00327						24.8833	0.000517						24.8833	0.000224
24.9	-0.003548						24.9	0.000793						24.9	0.000533
24.9167	-0.003351						24.9167	0.000863						24.9167	0.000771
24.9333	-0.003228						24.9333	0.001038						24.9333	0.000936
24.95	-0.002705						24.95	0.001313						24.95	0.001002
24.9667	-0.002133						24.9667	0.001447						24.9667	0.000608
24.9833	-0.00189						24.9833	0.001462						24.9833	2.3e-05
25	-0.002047						25	0.001417						25	8.9e-05
25.0167	-0.002258						25.0167	0.001377						25.0167	3e-06
25.0333	-0.002344						25.0333	0.001343						25.0333	-0.000184
25.05	-0.00224						25.05	0.001389						25.05	-0.000312
25.0667	-0.001946						25.0667	0.001245						25.0667	-0.0008
25.0833	-0.001822						25.0833	0.000761						25.0833	-0.001177
25.1	-0.001628						25.1	0.000687						25.1	-0.001065
25.1167	-0.001386						25.1167	0.000678						25.1167	-0.000934
25.1333	-0.000728						25.1333	0.000636						25.1333	-0.000755
25.15	-0.000391						25.15	0.000595						25.15	-0.000295
25.1667	2.7e-05						25.1667	0.000683						25.1667	-4.6e-05
25.1833	0.000845						25.1833	0.001051						25.1833	0.000193
25.2	0.001383						25.2	0.001549						25.2	0.000253
25.2167	0.00172						25.2167	0.002203						25.2167	0.000261
25.2333	0.001986						25.2333	0.002733						25.2333	0.000189
25.25	0.002042						25.25	0.002904						25.25	7.6e-05
25.2667	0.001978						25.2667	0.002805						25.2667	0.000264
25.2833	0.001864						25.2833	0.002485						25.2833	0.000361
25.3	0.001989						25.3	0.002086						25.3	-0.000131
25.3167	0.002195						25.3167	0.001741						25.3167	-0.000384
25.3333	0.002392						25.3333	0.001782						25.3333	-0.000398
25.35	0.002468						25.35	0.001833						25.35	-0.000821
25.3667	0.002244						25.3667	0.001915						25.3667	-0.001284
25.3833	0.00219						25.3833	0.001886						25.3833	-0.001478
25.4	0.002136						25.4	0.001897						25.4	-0.001551
25.4167	0.002293						25.4167	0.001592						25.4167	-0.001444
25.4333	0.00206						25.4333	0.00106						25.4333	-0.001537
25.45	0.001846						25.45	0.000808						25.45	-0.001189
25.4667	0.001623						25.4667	0.000717						25.4667	-0.000932
25.4833	0.001489						25.4833	0.000775						25.4833	-0.001255
25.5	0.000966						25.5	0.000553						25.5	-0.001437
25.5167	0.000562						25.5167	-0.000138						25.5167	-0.001508
25.5333	0.000226						25.5333	-0.000797						25.5333	-0.001607
25.55	-0.00018						25.55	-0.001387						25.55	-0.001315
25.5667	-0.000555						25.5667	-0.001777						25.5667	-0.000894
25.5833	-0.000641						25.5833	-0.001876						25.5833	-0.000173
25.6	-0.001106						25.6	-0.001976						25.6	0.000379
25.6167	-0.001574						25.6167	-0.001927						25.6167	0.000744
25.6333	-0.001896						25.6333	-0.001809						25.6333	0.001344
25.65	-0.002367						25.65	-0.001702						25.65	0.001614
25.6667	-0.002408						25.6667	-0.001855						25.6667	0.001554
25.6833	-0.00209						25.6833	-0.001837						25.6833	0.002204
25.7	-0.001841						25.7	-0.00176						25.7	0.002294
25.7167	-0.001665						25.7167	-0.001475						25.7167	0.002489
25.7333	-0.001464						25.7333	-0.001294						25.7333	0.002662
25.75	-0.001743						25.75	-0.001412						25.75	0.002665
25.7667	-0.001742						25.7667	-0.001411						25.7667	0.002418
25.7833	-0.001351						25.7833	-0.00148						25.7833	0.001891
25.8	-0.00112						25.8	-0.001479						25.8	0.001313
25.8167	-0.001033						25.8167	-0.001481						25.8167	0.001222
25.8333	-0.000979						25.8333	-0.001458						25.8333	0.001409
25.85	-0.000735						25.85	-0.001114						25.85	0.001426
25.8667	-0.000372						25.8667	-0.000711						25.8667	0.001263
25.8833	-0.000208						25.8833	-0.000688						25.8833	0.00079
25.9	-2.5e-05						25.9	-0.000614						25.9	0.000437
25.9167	0.000667						25.9167	-0.000685						25.9167	0.000439
25.9333	0.001384						25.9333	-0.00077						25.9333	0.000459
25.95	0.001532						25.95	-0.001495						25.95	0.00029
25.9667	0.00143						25.9667	-0.00266						25.9667	-0.00033
25.9833	0.001818						25.9833	-0.001235						25.9833	-0.00045
26	0.001495						26	0.0001						26	0.001281
26.0167	0.002991						26.0167	0.000932						26.0167	0.001156
26.0333	0.003555						26.0333	-0.001372						26.0333	0.000398
26.05	-0.003522						26.05	-0.002135						26.05	-0.00142
26.0667	-0.036599						26.0667	-0.000408						26.0667	-0.006268
26.0833	-0.069186						26.0833	0.011409						26.0833	0.007054
26.1	-0.080563						26.1	0.040756						26.1	0.034906
26.1167	-0.030291						26.1167	0.0693						26.1167	0.071862
26.1333	0.087549						26.1333	0.09487						26.1333	0.108595
26.15	0.182878						26.15	0.11417						26.15	0.132597
26.1667	0.226998						26.1667	0.11215						26.1667	0.140249
26.1833	0.238718						26.1833	0.09503						26.1833	0.132741
26.2	0.228267						26.2	0.08685						26.2	0.112084
26.2167	0.204646						26.2167	0.071807						26.2167	0.080629
26.2333	0.170782						26.2333	0.056871						26.2333	0.04844
26.25	0.140279						26.25	0.050895						26.25	0.022981
26.2667	0.116416						26.2667	0.049878						26.2667	0.013691
26.2833	0.095913						26.2833	0.050732						26.2833	0.005072
26.3	0.077459						26.3	0.049256						26.3	0.005603
26.3167	0.061765						26.3167	0.047608						26.3167	0.008466
26.3333	0.05264						26.3333	0.046546						26.3333	0.013073
26.35	0.049625						26.35	0.044464						26.35	0.021601
26.3667	0.04573						26.3667	0.042253						26.3667	0.026798
26.3833	0.041495						26.3833	0.040121						26.3833	0.028076
26.4	0.03705						26.4	0.03879						26.4	0.027713
26.4167	0.033034						26.4167	0.037497						26.4167	0.026333
26.4333	0.029928						26.4333	0.034981						26.4333	0.025235
26.45	0.026952						26.45	0.033015						26.45	0.024068
26.4667	0.024806						26.4667	0.031449						26.4667	0.02274
26.4833	0.02331						26.4833	0.030043						26.4833	0.021333
26.5	0.021573						26.5	0.027237						26.5	0.020076
26.5167	0.019657						26.5167	0.0245						26.5167	0.018899
26.5333	0.017381						26.5333	0.02238						26.5333	0.017885
26.55	0.015054						26.55	0.019591						26.55	0.016561
26.5667	0.013028						26.5667	0.017682						26.5667	0.015047
26.5833	0.011272						26.5833	0.016762						26.5833	0.013764
26.6	0.009785						26.6	0.014633						26.6	0.01291
26.6167	0.008349						26.6167	0.013973						26.6167	0.012036
26.6333	0.007234						26.6333	0.014631						26.6333	0.011124
26.65	0.006218						26.65	0.013869						26.65	0.009992
26.6667	0.005452						26.6667	0.012577						26.6667	0.00884
26.6833	0.004607						26.6833	0.011755						26.6833	0.007558
26.7	0.003811						26.7	0.010283						26.7	0.006115
26.7167	0.003126						26.7167	0.00863						26.7167	0.005063
26.7333	0.002332						26.7333	0.008447						26.7333	0.004181
26.75	0.001378						26.75	0.009063						26.75	0.003179
26.7667	0.000234						26.7667	0.008139						26.7667	0.002397
26.7833	-0.00083						26.7833	0.007476						26.7833	0.002155
26.8	-0.001524						26.8	0.007382						26.8	0.000793
26.8167	-0.001927						26.8167	0.007138						26.8167	-0.00024
26.8333	-0.002159						26.8333	0.007034						26.8333	-0.000613
26.85	-0.002451						26.85	0.007079						26.85	-7e-06
26.8667	-0.002642						26.8667	0.006855						26.8667	8.9e-05
26.8833	-0.002694						26.8833	0.00616						26.8833	0.000466
26.9	-0.002886						26.9	0.005136						26.9	0.000552
26.9167	-0.003076						26.9167	0.004362						26.9167	0.000457
26.9333	-0.003224						26.9333	0.003927						26.9333	0.000361
26.95	-0.003063						26.95	0.003703						26.95	0.000164
26.9667	-0.002911						26.9667	0.003529						26.9667	-3e-06
26.9833	-0.002809						26.9833	0.002914						26.9833	0.0001
27	-0.002488						27	0.00235						27	0.000253
27.0167	-0.002064						27.0167	0.002456						27.0167	0.000324
27.0333	-0.001589						27.0333	0.002473						27.0333	0.000312
27.05	-0.001213						27.05	0.002639						27.05	0.00038
27.0667	-0.000637						27.0667	0.003046						27.0667	0.000208
27.0833	-0.000221						27.0833	0.002813						27.0833	6e-06
27.1	0.000115						27.1	0.002139						27.1	-0.000126
27.1167	0.000643						27.1167	0.001367						27.1167	-4.1e-05
27.1333	0.001063						27.1333	0.000615						27.1333	0.000119
27.15	0.001104						27.15	-0.000126						27.15	3e-05
27.1667	0.000995						27.1667	-0.000947						27.1667	-3e-05
27.1833	0.000956						27.1833	-0.001909						27.1833	-0.00036
27.2	0.001057						27.2	-0.00234						27.2	-0.000609
27.2167	0.00118						27.2167	-0.002371						27.2167	-0.000792
27.2333	0.001457						27.2333	-0.002499						27.2333	-0.000832
27.25	0.001664						27.25	-0.002538						27.25	-0.000921
27.2667	0.001871						27.2667	-0.002527						27.2667	-0.00135
27.2833	0.002168						27.2833	-0.002865						27.2833	-0.00181
27.3	0.002404						27.3	-0.002384						27.3	-0.002019
27.3167	0.002403						27.3167	-0.001811						27.3167	-0.002142
27.3333	0.002086						27.3333	-0.001626						27.3333	-0.002113
27.35	0.001819						27.35	-0.001281						27.35	-0.001953
27.3667	0.001632						27.3667	-0.000936						27.3667	-0.001664
27.3833	0.001375						27.3833	-0.001091						27.3833	-0.001444
27.4	0.000937						27.4	-0.001536						27.4	-0.000974
27.4167	0.000772						27.4167	-0.000849						27.4167	-0.000708
27.4333	0.000838						27.4333	-0.000249						27.4333	-0.000619
27.45	0.000485						27.45	0.00036						27.45	-0.000949
27.4667	0.000232						27.4667	0.00156						27.4667	-0.00121
27.4833	0.000159						27.4833	0.00231						27.4833	-0.001181
27.5	0.000105						27.5	0.002659						27.5	-0.000971
27.5167	0.000102						27.5167	0.003121						27.5167	-0.000794
27.5333	2e-05						27.5333	0.003466						27.5333	-0.000213
27.55	-0.000123						27.55	0.003541						27.55	0.000419
27.5667	-0.000546						27.5667	0.004086						27.5667	0.001091
27.5833	-0.000949						27.5833	0.004731						27.5833	0.001712
27.6	-0.001141						27.6	0.004717						27.6	0.001594
27.6167	-0.001215						27.6167	0.004344						27.6167	0.001704
27.6333	-0.00113						27.6333	0.004585						27.6333	0.002051
27.65	-0.001026						27.65	0.004466						27.65	0.001888
27.6667	-0.000841						27.6667	0.003877						27.6667	0.001485
27.6833	-0.000827						27.6833	0.003188						27.6833	0.001061
27.7	-0.000793						27.7	0.002649						27.7	0.001038
27.7167	-0.00076						27.7167	0.002032						27.7167	0.001514
27.7333	-0.00079						27.7333	0.001397						27.7333	0.000597
27.75	-0.000541						27.75	0.001092						27.75	2e-05
27.7667	-0.000292						27.7667	0.000767						27.7667	-0.000627
27.7833	-0.000193						27.7833	0.000493						27.7833	-0.000564
27.8	-0.000373						27.8	-0.000222						27.8	4.9e-05
27.8167	-0.000336						27.8167	-0.000487						27.8167	0.000251
27.8333	-0.000163						27.8333	-0.000562						27.8333	-0.00027
27.85	-0.000171						27.85	-0.000727						27.85	-0.000971
27.8667	-0.000378						27.8667	-0.001012						27.8667	-0.000892
27.8833	-0.000455						27.8833	-0.001187						27.8833	-0.000722
27.9	-0.000363						27.9	-0.001642						27.9	-9.3e-05
27.9167	-0.000282						27.9167	-0.001848						27.9167	0.000605
27.9333	-0.000367						27.9333	-0.002057						27.9333	0.000831
27.95	-0.000582						27.95	-0.002436						27.95	0.000807
27.9667	-0.000777						27.9667	-0.002686						27.9667	0.000912
27.9833	-0.000792						27.9833	-0.002905						27.9833	0.000918
28	-0.000717						28	-0.002994						28	0.000704
28.0167	-0.000504						28.0167	-0.003095						28.0167	0.000428
28.0333	-0.000348						28.0333	-0.003231						28.0333	0.000321
28.05	-0.000521						28.05	-0.003067						28.05	0.000363
28.0667	-0.000664						28.0667	-0.002903						28.0667	0.000475
28.0833	-0.000917						28.0833	-0.002739						28.0833	0.000577
28.1	-0.00096						28.1	-0.002384						28.1	0.000589
28.1167	-0.000835						28.1167	-0.001962						28.1167	0.00013
28.1333	-0.000635						28.1333	-0.001244						28.1333	-0.000172
28.15	-0.000676						28.15	-0.000896						28.15	-0.000484
28.1667	-0.000887						28.1667	-0.000818						28.1667	-0.000576
28.1833	-0.000848						28.1833	-0.000511						28.1833	-0.000898
28.2	-0.000798						28.2	-0.000173						28.2	-0.00112
28.2167	-0.000521						28.2167	0.000134						28.2167	-0.001604
28.2333	-9.8e-05						28.2333	0.000638						28.2333	-0.001791
28.25	0.000325						28.25	0.001231						28.25	-0.001198
28.2667	0.000568						28.2667	0.001995						28.2667	-0.000995
28.2833	0.000691						28.2833	0.001608						28.2833	-0.001082
28.3	0.000454						28.3	0.001712						28.3	-0.000929
28.3167	0.000196						28.3167	0.001895						28.3167	-0.000558
28.3333	-0.000116						28.3333	0.001346						28.3333	0.000101
28.35	-0.000348						28.35	0.001228						28.35	0.000329
28.3667	-0.00053						28.3667	0.001709						28.3667	0.000467
28.3833	-0.000491						28.3833	0.001801						28.3833	0.000546
28.4	-0.000343						28.4	0.001622						28.4	0.000234
28.4167	-0.000446						28.4167	0.000223						28.4167	0.000292
28.4333	-7e-05						28.4333	-0.000587						28.4333	0.000777
28.45	0.000455						28.45	-0.001668						28.45	0.000462
28.4667	0.0001						28.4667	-0.001888						28.4667	0.000517
28.4833	-0.001285						28.4833	-0.002268						28.4833	0.000882
28.5	-0.001639						28.5	-0.003868						28.5	0.000977
28.5167	0.000486						28.5167	-0.003309						28.5167	0.001232
28.5333	0.00147						28.5333	-0.001441						28.5333	0.002814
28.55	-0.009666						28.55	0.003348						28.55	0.002137
28.5667	-0.047592						28.5667	0.010976						28.5667	0.000499
28.5833	-0.083558						28.5833	0.021824						28.5833	0.010482
28.6	-0.094514						28.6	0.041112						28.6	0.031114
28.6167	-0.03281						28.6167	0.06628						28.6167	0.065117
28.6333	0.085655						28.6333	0.090828						28.6333	0.101257
28.65	0.16909						28.65	0.110095						28.65	0.132778
28.6667	0.207215						28.6667	0.108252						28.6667	0.137088
28.6833	0.2168						28.6833	0.091429						28.6833	0.123829
28.7	0.207354						28.7	0.078947						28.7	0.10146
28.7167	0.1832						28.7167	0.063004						28.7167	0.07479
28.7333	0.149407						28.7333	0.04863						28.7333	0.041619
28.75	0.121104						28.75	0.041067						28.75	0.020528
28.7667	0.102522						28.7667	0.039293						28.7667	0.002158
28.7833	0.083599						28.7833	0.04032						28.7833	-0.002343
28.8	0.068186						28.8	0.039887						28.8	-2.4e-05
28.8167	0.057275						28.8167	0.039143						28.8167	0.004075
28.8333	0.050406						28.8333	0.03792						28.8333	0.007914
28.85	0.045348						28.85	0.035926						28.85	0.012352
28.8667	0.04125						28.8667	0.033782						28.8667	0.016351
28.8833	0.037541						28.8833	0.031939						28.8833	0.022139
28.9	0.033863						28.9	0.030905						28.9	0.026478
28.9167	0.030506						28.9167	0.029742						28.9167	0.026686
28.9333	0.027824						28.9333	0.028468						28.9333	0.025724
28.95	0.025272						28.95	0.026785						28.95	0.023753
28.9667	0.02217						28.9667	0.024752						28.9667	0.021721
28.9833	0.019678						28.9833	0.022438						28.9833	0.020439
29	0.017356						29	0.020345						29	0.019197
29.0167	0.015255						29.0167	0.018472						29.0167	0.017536
29.0333	0.013391						29.0333	0.016789						29.0333	0.016085
29.05	0.011807						29.05	0.015166						29.05	0.014303
29.0667	0.010273						29.0667	0.013213						29.0667	0.013222
29.0833	0.008839						29.0833	0.011211						29.0833	0.012351
29.1	0.007045						29.1	0.009878						29.1	0.010709
29.1167	0.005633						29.1167	0.009335						29.1167	0.008978
29.1333	0.005149						29.1333	0.009244						29.1333	0.007678
29.15	0.004374						29.15	0.008732						29.15	0.007078
29.1667	0.0039						29.1667	0.00823						29.1667	0.006917
29.1833	0.003136						29.1833	0.007469						29.1833	0.006307
29.2	0.002492						29.2	0.006337						29.2	0.005707
29.2167	0.00202						29.2167	0.005126						29.2167	0.005377
29.2333	0.002028						29.2333	0.004105						29.2333	0.005078
29.25	0.001835						29.25	0.003395						29.25	0.004519
29.2667	0.001633						29.2667	0.002795						29.2667	0.00413
29.2833	0.00161						29.2833	0.002165						29.2833	0.003592
29.3	0.001798						29.3	0.001915						29.3	0.003193
29.3167	0.002068						29.3167	0.001905						29.3167	0.002825
29.3333	0.002319						29.3333	0.001787						29.3333	0.002498
29.35	0.00253						29.35	0.001438						29.35	0.002332
29.3667	0.002621						29.3667	0.00119						29.3667	0.002035
29.3833	0.002722						29.3833	0.000952						29.3833	0.001688
29.4	0.002943						29.4	0.000904						29.4	0.001452
29.4167	0.003217						29.4167	0.000486						29.4167	0.001116
29.4333	0.003234						29.4333	0.00016						29.4333	0.000702
29.45	0.00339						29.45	-2.6e-05						29.45	0.000298
29.4667	0.003627						29.4667	-0.000202						29.4667	0.000284
29.4833	0.003703						29.4833	-0.000468						29.4833	0.000261
29.5	0.00363						29.5	-0.000734						29.5	-2.3e-05
29.5167	0.003609						29.5167	-0.000999						29.5167	-0.000166
29.5333	0.003743						29.5333	-0.001233						29.5333	-0.000257
29.55	0.003696						29.55	-0.001346						29.55	-0.000377
29.5667	0.00324						29.5667	-0.001609						29.5667	-0.000398
29.5833	0.002823						29.5833	-0.001412						29.5833	-0.000198
29.6	0.002427						29.6	-0.000795						29.6	-0.000409
29.6167	0.001913						29.6167	-0.000408						29.6167	-0.000549
29.6333	0.001433						29.6333	-0.000247						29.6333	-0.000675
29.65	0.001053						29.65	-0.000367						29.65	-0.000801
29.6667	0.000832						29.6667	-0.000406						29.6667	-0.000728
29.6833	0.000812						29.6833	-0.000595						29.6833	-0.000614
29.7	0.000742						29.7	-0.000345						29.7	-0.00039
29.7167	0.000744						29.7167	-0.000243						29.7167	5.4e-05
29.7333	0.000627						29.7333	-0.000827						29.7333	0.000393
29.75	0.00021						29.75	-0.000741						29.75	0.000632
29.7667	0.000233						29.7667	-0.000305						29.7667	0.000911
29.7833	5.6e-05						29.7833	-0.000239						29.7833	0.000821
29.8	-9e-05						29.8	0.000307						29.8	0.00105
29.8167	-4.6e-05						29.8167	0.000404						29.8167	0.00105
29.8333	8.6e-05						29.8333	0.000487						29.8333	0.001046
29.85	0.000479						29.85	0.001071						29.85	0.001191
29.8667	0.000841						29.8667	0.001604						29.8667	0.000637
29.8833	0.000803						29.8833	0.001678						29.8833	0.000103
29.9	0.000625						29.9	0.001031						29.9	0.000639
29.9167	0.000598						29.9167	0.000466						29.9167	0.001006
29.9333	0.000765						29.9333	0.000489						29.9333	0.001218
29.95	0.000812						29.95	0.000272						29.95	0.001451
29.9667	0.000929						29.9667	6.4e-05						29.9667	0.001354
29.9833	0.001266						29.9833	0.000197						29.9833	0.001427
30	0.001503						30	0.00068						30	0.001209
30.0167	0.00149						30.0167	0.001024						30.0167	0.000493
30.0333	0.001266						30.0333	0.001107						30.0333	0.000142
30.05	0.000742						30.05	0.00103						30.05	0.00019
30.0667	0.000199						30.0667	0.000892						30.0667	-6.1e-05
30.0833	-8.5e-05						30.0833	0.001025						30.0833	-0.000362
30.1	-0.000559						30.1	0.001158						30.1	-0.000164
30.1167	-0.001154						30.1167	0.000912						30.1167	0.000305
30.1333	-0.001685						30.1333	0.000716						30.1333	0.000268
30.15	-0.002196						30.15	0.000369						30.15	-0.00023
30.1667	-0.002877						30.1667	0.000262						30.1667	-0.000637
30.1833	-0.003447						30.1833	0.000255						30.1833	-0.001155
30.2	-0.003718						30.2	0.000319						30.2	-0.001742
30.2167	-0.004011						30.2167	0.000503						30.2167	-0.001439
30.2333	-0.004224						30.2333	0.000757						30.2333	-0.001214
30.25	-0.004327						30.25	0.00093						30.25	-0.00116
30.2667	-0.00451						30.2667	0.001043						30.2667	-0.000935
30.2833	-0.004483						30.2833	0.000826						30.2833	-0.00063
30.3	-0.004326						30.3	0.000679						30.3	-0.000215
30.3167	-0.00451						30.3167	0.000754						30.3167	0.00039
30.3333	-0.004706						30.3333	0.000816						30.3333	0.000276
30.35	-0.004501						30.35	0.000748						30.35	8.3e-05
30.3667	-0.004106						30.3667	0.00078						30.3667	-0.000391
30.3833	-0.003601						30.3833	0.000672						30.3833	-0.000634
30.4	-0.003017						30.4	0.000424						30.4	-0.000158
30.4167	-0.002263						30.4167	0.000497						30.4167	-5.1e-05
30.4333	-0.001496						30.4333	0.000566						30.4333	-1.3e-05
30.45	-0.000558						30.45	0.000275						30.45	1.6e-05
30.4667	0.000209						30.4667	0.000364						30.4667	-7.6e-05
30.4833	0.000966						30.4833	-0.000137						30.4833	-0.001008
30.5	0.001884						30.5	-0.000518						30.5	-0.00182
30.5167	0.002361						30.5167	-0.000218						30.5167	-0.001041
30.5333	0.002599						30.5333	0.000265						30.5333	-0.000211
30.55	0.002876						30.55	0.000689						30.55	8e-05
30.5667	0.003274						30.5667	0.000893						30.5667	2e-05
30.5833	0.003791						30.5833	0.000947						30.5833	-0.000179
30.6	0.004279						30.6	0.00116						30.6	-0.000359
30.6167	0.004667						30.6167	0.001544						30.6167	-0.000438
30.6333	0.00473						30.6333	0.00116						30.6333	-0.000415
30.65	0.004753						30.65	0.000926						30.65	0.000229
30.6667	0.004756						30.6667	0.000662						30.6667	0.000572
30.6833	0.004379						30.6833	-3.2e-05						30.6833	0.000856
30.7	0.003752						30.7	-0.000496						30.7	0.001279
30.7167	0.002975						30.7167	-0.0007						30.7167	0.001283
30.7333	0.002024						30.7333	-0.000496						30.7333	0.001041
30.75	0.001083						30.75	-0.000731						30.75	0.000989
30.7667	0.000542						30.7667	-0.000816						30.7667	0.001247
30.7833	0.00036						30.7833	-0.000471						30.7833	0.001054
30.8	0.000189						30.8	-0.000297						30.8	0.000722
30.8167	-5.2e-05						30.8167	-2.2e-05						30.8167	0.0013
30.8333	-0.000161						30.8333	-0.000142						30.8333	0.001432
30.85	-0.000629						30.85	-0.000532						30.85	0.000644
30.8667	-0.000998						30.8667	-0.001401						30.8667	5.6e-05
30.8833	-0.001417						30.8833	-0.002131						30.8833	-8.3e-05
30.9	-0.002236						30.9	-0.002511						30.9	0.000129
30.9167	-0.002614						30.9167	-0.002291						30.9167	-0.000559
30.9333	-0.002664						30.9333	-0.002097						30.9333	-0.001534
30.95	-0.002443						30.95	-0.001524						30.95	-0.00145
30.9667	-0.001063						30.9667	-0.002						30.9667	-0.001255
30.9833	0.000608						30.9833	-0.002207						30.9833	-0.00119
31	-0.000531						31	-0.003233						31	-1.6e-05
31.0167	-0.002641						31.0167	-0.005521						31.0167	0.001719
31.0333	-0.001933						31.0333	-0.009275						31.0333	0.002886
31.05	-0.004934						31.05	-0.010359						31.05	0.000303
31.0667	-0.032176						31.0667	-0.009484						31.0667	-0.00267
31.0833	-0.066287						31.0833	0.005642						31.0833	0.002736
31.1	-0.082129						31.1	0.031378						31.1	0.022433
31.1167	-0.06451						31.1167	0.053973						31.1167	0.05164
31.1333	0.046995						31.1333	0.07731						31.1333	0.088198
31.15	0.146481						31.15	0.089457						31.15	0.119037
31.1667	0.199536						31.1667	0.088275						31.1667	0.127175
31.1833	0.215652						31.1833	0.084192						31.1833	0.123344
31.2	0.212447						31.2	0.078999						31.2	0.107032
31.2167	0.191663						31.2167	0.061536						31.2167	0.078021
31.2333	0.163715						31.2333	0.048524						31.2333	0.044201
31.25	0.133366						31.25	0.040773						31.25	0.01321
31.2667	0.105178						31.2667	0.037371						31.2667	-0.00276
31.2833	0.08318						31.2833	0.037319						31.2833	-0.00373
31.3	0.060372						31.3	0.036828						31.3	0.00667
31.3167	0.049544						31.3167	0.035875						31.3167	0.014479
31.3333	0.041901						31.3333	0.034224						31.3333	0.01554
31.35	0.033518						31.35	0.032243						31.35	0.018781
31.3667	0.028716						31.3667	0.030332						31.3667	0.020441
31.3833	0.025423						31.3833	0.028371						31.3833	0.020912
31.4	0.022391						31.4	0.02659						31.4	0.020943
31.4167	0.019238						31.4167	0.024948						31.4167	0.020603
31.4333	0.01746						31.4333	0.023537						31.4333	0.020265
31.45	0.015972						31.45	0.021866						31.45	0.019816
31.4667	0.013674						31.4667	0.019535						31.4667	0.019047
31.4833	0.011726						31.4833	0.018034						31.4833	0.018888
31.5	0.010298						31.5	0.016713						31.5	0.017799
31.5167	0.00926						31.5167	0.015461						31.5167	0.01716
31.5333	0.007666						31.5333	0.014059						31.5333	0.016612
31.55	0.006162						31.55	0.012288						31.55	0.015613
31.5667	0.004749						31.5667	0.010506						31.5667	0.014544
31.5833	0.003495						31.5833	0.008964						31.5833	0.013345
31.6	0.002301						31.6	0.007823						31.6	0.012267
31.6167	0.001247						31.6167	0.006481						31.6167	0.011098
31.6333	0.000306						31.6333	0.005508						31.6333	0.010079
31.65	-0.000435						31.65	0.004165						31.65	0.00886
31.6667	-0.001026						31.6667	0.003432						31.6667	0.007891
31.6833	-0.001786						31.6833	0.00295						31.6833	0.007482
31.7	-0.002297						31.7	0.002367						31.7	0.006983
31.7167	-0.002418						31.7167	0.002024						31.7167	0.006224
31.7333	-0.002697						31.7333	0.001469						31.7333	0.005204
31.75	-0.003155						31.75	0.001025						31.75	0.004814
31.7667	-0.003703						31.7667	0.000571						31.7667	0.005094
31.7833	-0.004202						31.7833	0.000286						31.7833	0.004725
31.8	-0.00472						31.8	-0.000298						31.8	0.004505
31.8167	-0.005199						31.8167	-0.001023						31.8167	0.004165
31.8333	-0.005505						31.8333	-0.001689						31.8333	0.003764
31.85	-0.005262						31.85	-0.002356						31.85	0.003463
31.8667	-0.005119						31.8667	-0.002732						31.8667	0.003193
31.8833	-0.005055						31.8833	-0.002839						31.8833	0.002922
31.9	-0.004902						31.9	-0.002705						31.9	0.003111
31.9167	-0.004749						31.9167	-0.002642						31.9167	0.00344
31.9333	-0.004725						31.9333	-0.002851						31.9333	0.003288
31.95	-0.004621						31.95	-0.002451						31.95	0.003255
31.9667	-0.004697						31.9667	-0.00246						31.9667	0.002923
31.9833	-0.004623						31.9833	-0.002579						31.9833	0.002431
32	-0.004649						32	-0.002418						32	0.002318
32.0167	-0.005075						32.0167	-0.002478						32.0167	0.002356
32.0333	-0.005511						32.0333	-0.00256						32.0333	0.002522
32.05	-0.005597						32.05	-0.002572						32.05	0.002447
32.0667	-0.005763						32.0667	-0.002705						32.0667	0.002033
32.0833	-0.005628						32.0833	-0.002857						32.0833	0.001399
32.1	-0.005374						32.1	-0.00294						32.1	0.001215
32.1167	-0.00507						32.1167	-0.003042						32.1167	0.00144
32.1333	-0.004677						32.1333	-0.003088						32.1333	0.001904
32.15	-0.004454						32.15	-0.003174						32.15	0.001427
32.1667	-0.00431						32.1667	-0.00327						32.1667	0.000861
32.1833	-0.003847						32.1833	-0.003226						32.1833	0.000924
32.2	-0.003464						32.2	-0.003392						32.2	0.000858
32.2167	-0.00301						32.2167	-0.003428						32.2167	0.000831
32.2333	-0.002808						32.2333	-0.003255						32.2333	0.001112
32.25	-0.002737						32.25	-0.003033						32.25	0.001383
32.2667	-0.002545						32.2667	-0.00335						32.2667	0.001464
32.2833	-0.002363						32.2833	-0.003508						32.2833	0.001294
32.3	-0.002231						32.3	-0.003556						32.3	0.000805
32.3167	-0.002039						32.3167	-0.003243						32.3167	0.000136
32.3333	-0.001689						32.3333	-0.001697						32.3333	-0.000316
32.35	-0.001129						32.35	-0.000502						32.35	-0.000849
32.3667	-0.001168						32.3667	0.000134						32.3667	-0.001141
32.3833	-0.001018						32.3833	0.0011						32.3833	-0.000883
32.4	-0.000858						32.4	0.002096						32.4	-0.000416
32.4167	-0.000838						32.4167	0.001771						32.4167	-0.000118
32.4333	-0.000717						32.4333	0.001707						32.4333	-3.3e-05
32.45	-0.000707						32.45	0.001423						32.45	-0.000229
32.4667	-0.000936						32.4667	0.001649						32.4667	-0.000314
32.4833	-0.001336						32.4833	0.002465						32.4833	-0.00066
32.5	-0.001505						32.5	0.00275						32.5	-0.001176
32.5167	-0.001705						32.5167	0.002746						32.5167	-0.001351
32.5333	-0.001831						32.5333	0.002468						32.5333	-0.001389
32.55	-0.001967						32.55	0.002419						32.55	-0.001178
32.5667	-0.001694						32.5667	0.002531						32.5667	-0.001106
32.5833	-0.00126						32.5833	0.002582						32.5833	-0.000764
32.6	-0.000806						32.6	0.002444						32.6	-0.000613
32.6167	-0.000662						32.6167	0.002225						32.6167	-0.000261
32.6333	-0.00062						32.6333	0.001866						32.6333	8.9e-05
32.65	-0.000678						32.65	0.001256						32.65	0.00045
32.6667	-0.000606						32.6667	0.001087						32.6667	0.00047
32.6833	-0.000474						32.6833	0.001238						32.6833	0.000521
32.7	-0.000212						32.7	0.001238						32.7	0.000221
32.7167	-0.00016						32.7167	0.001799						32.7167	-3.9e-05
32.7333	7e-06						32.7333	0.00109						32.7333	-4.7e-05
32.75	0.000223						32.75	0.000651						32.75	5.4e-05
32.7667	0.000329						32.7667	0.000802						32.7667	0.000225
32.7833	0.000586						32.7833	0.001154						32.7833	0.000366
32.8	0.000322						32.8	0.001175						32.8	0.000567
32.8167	0.000619						32.8167	0.001456						32.8167	0.000689
32.8333	0.001136						32.8333	0.000938						32.8333	0.000712
32.85	0.001323						32.85	0.000189						32.85	0.000606
32.8667	0.00138						32.8667	8.1e-05						32.8667	0.00044
32.8833	0.001587						32.8833	0.000133						32.8833	0.000323
32.9	0.001714						32.9	-0.000265						32.9	6.7e-05
32.9167	0.001781						32.9167	-0.000973						32.9167	-8.9e-05
32.9333	0.001763						32.9333	-0.001721						32.9333	-8.2e-05
32.95	0.002046						32.95	-0.002129						32.95	-9.5e-05
32.9667	0.002589						32.9667	-0.001736						32.9667	0.000123
32.9833	0.002771						32.9833	-0.001524						32.9833	0.0004
33	0.002634						33	-0.000522						33	0.000477
33.0167	0.002497						33.0167	0.00055						33.0167	0.000625
33.0333	0.002578						33.0333	0.000983						33.0333	0.000836
33.05	0.002449						33.05	0.001425						33.05	0.000988
33.0667	0.002271						33.0667	0.001508						33.0667	0.00098
33.0833	0.002362						33.0833	0.00142						33.0833	0.000932
33.1	0.002603						33.1	0.001143						33.1	0.000964
33.1167	0.002785						33.1167	0.001386						33.1167	0.001165
33.1333	0.002884						33.1333	0.001369						33.1333	0.001042
33.15	0.002803						33.15	9.2e-05						33.15	0.000598
33.1667	0.002483						33.1667	-0.000325						33.1667	0.000504
33.1833	0.002163						33.1833	6.8e-05						33.1833	0.000741
33.2	0.001913						33.2	0.000561						33.2	0.000887
33.2167	0.001582						33.2167	0.000944						33.2167	0.001144
33.2333	0.001016						33.2333	0.001437						33.2333	0.001423
33.25	0.000421						33.25	0.0013						33.25	0.001233
33.2667	-0.000105						33.2667	7.3e-05						33.2667	0.000673
33.2833	-0.00042						33.2833	-7.5e-05						33.2833	0.000303
33.3	-0.000616						33.3	-0.000442						33.3	-8.7e-05
33.3167	-0.000861						33.3167	-0.000919						33.3167	-0.000417
33.3333	-0.001068						33.3333	-0.001128						33.3333	-0.000456
33.35	-0.001313						33.35	-0.001656						33.35	-0.000465
[truncated: 911 more rows]

## Sheet: Figure 6F data
repeat 1							repeat 2							Repeat	Filename	Temperature (°C)	Bin	[Syr] (M)	[Cell] (M)	N (sites)	N Error (sites)	KD(μM)	KD Error (uM)	∆H (kcal/mol)	∆H Error (kcal/mol)	∆G (kcal/mol)	-T∆S (kcal/mol)
Thermogram		Raw binding curve		Fitted binding curve			Thermogram		Raw binding curve		Fitted binding curve			1	UEA1-100uM pro-5mM BgH-HBS-25C-trial66	25.1	Binding	0.005	0.0001	1.31	0.0038	10.3	0.2	-17.8	0.073	-6.81	11
Time (min)	DP (μcal⋅s-1)	Molar Ratio	ΔH (kcal/mol)	Molar Ratio	ΔH (kcal/mol)		Time (min)	DP (μcal⋅s-1)	Molar Ratio	ΔH (kcal/mol)	Molar Ratio	ΔH (kcal/mol)		2	UEA1-100uM pro-5mM BgH-HBS-25C-trial70	25.1	Binding	0.005	0.0001	1.25	0.0026	10.3	0.14	-18.1	0.052	-6.8	11.3
0.083333	-0.00086	0.576651	-15.7445	0.095648	-16.6547		0.083333	0.001414	0.576651	-15.6681	0.095648	-16.4345									Average	10.3
0.1	-0.00157	1.06222	-12.5943	0.576651	-15.7499		0.1	0.001616	1.06222	-12.765	0.576651	-15.6313									STDEV	0.01
0.116667	-0.00167	1.55235	-7.09461	1.06222	-12.5871		0.116667	0.001607	1.55235	-7.72796	1.06222	-12.8394									%CV	0.001
0.133333	-0.0017	2.04706	-3.02786	1.55235	-7.09134		0.133333	0.001569	2.04706	-3.34349	1.55235	-7.65385
0.15	-0.00183	2.54632	-1.43186	2.04706	-3.05051		0.15	0.001691	2.54632	-1.53929	2.04706	-3.38936
0.166667	-0.00179	3.05016	-0.74619	2.54632	-1.41231		0.166667	0.001902	3.05016	-0.810491	2.54632	-1.5559
0.183333	-0.00153	3.55856	-0.47284	3.05016	-0.76787		0.183333	0.001914	3.55856	-0.487048	3.05016	-0.834612
0.2	-0.00167	4.07152	-0.33974	3.55856	-0.47205		0.2	0.001725	4.07152	-0.381051	3.55856	-0.507688
0.216667	-0.00134	4.58905	-0.24513	4.07152	-0.31605		0.216667	0.001696	4.58905	-0.227624	4.07152	-0.337289
0.233333	-0.00076	5.11115	-0.17983	4.58905	-0.22482		0.233333	0.001467	5.11115	-0.179545	4.58905	-0.238543
0.25	-0.0003	5.63781	-0.14662	5.11115	-0.16719		0.25	0.001509	5.63781	-0.14497	5.11115	-0.176616
0.266667	2.3e-05	6.16904	-0.1315	5.63781	-0.12858		0.266667	0.0015	6.16904	-0.126388	5.63781	-0.135366
0.283333	-2.5e-05	6.70484	-0.10369	6.16904	-0.1015		0.283333	0.001641	6.70484	-0.111725	6.16904	-0.106561
0.3	-0.00028	7.2452	-0.10041	6.70484	-0.08178		0.3	0.00169	7.2452	-0.07774	6.70484	-0.085667
0.316667	-0.00049	7.79012	-0.08033	7.2452	-0.06697		0.316667	0.001419	7.79012	-0.089629	7.2452	-0.070029
0.333333	-0.00073	8.33962	-0.07984	7.79012	-0.05557		0.333333	0.001169	8.33962	-0.062818	7.79012	-0.058012
0.35	-0.00073	8.89368	-0.08013	8.33962	-0.04658		0.35	0.000928	8.89368	-0.068185	8.33962	-0.048567
0.366667	-0.00053	9.4523	-0.06358	8.89368	-0.03936		0.366667	0.000847	9.4523	-0.051095	8.89368	-0.040996
0.383333	-0.00025			9.4523	-0.03346		0.383333	0.000616			9.4523	-0.03482
0.4	0.000137						0.4	0.000722
0.416667	0.000555						0.416667	0.000627
0.433333	0.001103						0.433333	0.000492
0.45	0.00143						0.45	0.000168
0.466667	0.001618						0.466667	7.3e-05
0.483333	0.001675						0.483333	-0.000392
0.5	0.001618						0.5	-0.000792
0.516667	0.001481						0.516667	-0.000754
0.533333	0.001133						0.533333	-0.000655
0.55	0.000646						0.55	-0.000946
0.566667	0.000319						0.566667	-0.001357
0.583333	0.000161						0.583333	-0.001368
0.6	6e-05						0.6	-0.001157
0.616667	2.8e-05						0.616667	-0.001127
0.633333	5.7e-05						0.633333	-0.000927
0.65	0.000156						0.65	-0.000826
0.666667	0.000474						0.666667	-0.000696
0.683333	0.000833						0.683333	-0.000356
0.7	0.001048						0.7	-0.000475
0.716667	0.000793						0.716667	-0.000726
0.733333	0.000348						0.733333	-0.001516
0.75	3.3e-05						0.75	-0.002216
0.766667	-0.00039						0.766667	-0.002336
0.783333	-0.00072						0.783333	-0.002566
0.8	-0.00064						0.8	-0.002868
0.816667	-0.00042						0.816667	-0.00282
0.833333	-6.1e-05						0.833333	-0.002432
0.85	0.000352						0.85	-0.002644
0.866667	0.000734						0.866667	-0.003036
0.883333	0.000696						0.883333	-0.003537
0.9	0.000555						0.9	-0.004061
0.916667	0.000664						0.916667	-0.004464
0.933333	0.000613						0.933333	-0.003968
0.95	0.001382						0.95	-0.002882
0.966667	0.002482						0.966667	-0.002516
0.983333	0.003761						0.983333	-0.00396
1	0.002767						1	-0.008273
1.01667	0.003804						1.01667	-0.007178
1.03333	-0.04297						1.03333	-0.031562
1.05	-0.39368						1.05	-0.339556
1.06667	-0.99021						1.06667	-0.99049
1.08333	-1.60669						1.08333	-1.8182
1.1	-2.00127						1.1	-2.49122
1.11667	-2.126						1.11667	-2.80916
1.13333	-2.05667						1.13333	-2.76988
1.15	-1.88271						1.15	-2.49655
1.16667	-1.67313						1.16667	-2.13238
1.18333	-1.47336						1.18333	-1.77117
1.2	-1.29297						1.2	-1.45553
1.21667	-1.13696						1.21667	-1.20718
1.23333	-1.01262						1.23333	-1.01098
1.25	-0.90716						1.25	-0.867716
1.26667	-0.81343						1.26667	-0.756033
1.28333	-0.72914						1.28333	-0.658341
1.3	-0.65229						1.3	-0.571261
1.31667	-0.5807						1.31667	-0.493611
1.33333	-0.51712						1.33333	-0.420902
1.35	-0.45708						1.35	-0.352552
1.36667	-0.40711						1.36667	-0.284482
1.38333	-0.36232						1.38333	-0.214952
1.4	-0.31905						1.4	-0.102853
1.41667	-0.28141						1.41667	0.024437
1.43333	-0.25299						1.43333	0.115266
1.45	-0.22837						1.45	0.154446
1.46667	-0.20255						1.46667	0.156425
1.48333	-0.1796						1.48333	0.143265
1.5	-0.1576						1.5	0.121936
1.51667	-0.13889						1.51667	0.103888
1.53333	-0.11964						1.53333	0.08836
1.55	-0.09955						1.55	0.074892
1.56667	-0.08189						1.56667	0.066073
1.58333	-0.06947						1.58333	0.057645
1.6	-0.06177						1.6	0.049081
1.61667	-0.05624						1.61667	0.042958
1.63333	-0.05092						1.63333	0.036965
1.65	-0.04633						1.65	0.032701
1.66667	-0.04323						1.66667	0.029858
1.68333	-0.04125						1.68333	0.028295
1.7	-0.03874						1.7	0.027858
1.71667	-0.03608						1.71667	0.026412
1.73333	-0.03323						1.73333	0.024466
1.75	-0.03072						1.75	0.023031
1.76667	-0.02848						1.76667	0.021835
1.78333	-0.02648						1.78333	0.021069
1.8	-0.02457						1.8	0.020382
1.81667	-0.02261						1.81667	0.019266
1.83333	-0.02134						1.83333	0.01837
1.85	-0.02055						1.85	0.017384
1.86667	-0.01962						1.86667	0.015948
1.88333	-0.01849						1.88333	0.014632
1.9	-0.0173						1.9	0.013288
1.91667	-0.01625						1.91667	0.012394
1.93333	-0.01499						1.93333	0.012231
1.95	-0.01331						1.95	0.011988
1.96667	-0.01207						1.96667	0.011414
1.98333	-0.01101						1.98333	0.010491
2	-0.01021						2	0.009751
2.01667	-0.00981						2.01667	0.009193
2.03333	-0.00966						2.03333	0.008864
2.05	-0.00957						2.05	0.009346
2.06667	-0.00962						2.06667	0.010108
2.08333	-0.00982						2.08333	0.01004
2.1	-0.01008						2.1	0.010077
2.11667	-0.01						2.11667	0.010406
2.13333	-0.0096						2.13333	0.010736
2.15	-0.00906						2.15	0.010705
2.16667	-0.00869						2.16667	0.010495
2.18333	-0.00852						2.18333	0.010744
2.2	-0.00819						2.2	0.011071
2.21667	-0.00781						2.21667	0.011361
2.23333	-0.00798						2.23333	0.01186
2.25	-0.00825						2.25	0.01213
2.26667	-0.00863						2.26667	0.01187
2.28333	-0.00904						2.28333	0.011579
2.3	-0.00907						2.3	0.011949
2.31667	-0.00882						2.31667	0.012601
2.33333	-0.00871						2.33333	0.013154
2.35	-0.00851						2.35	0.013436
2.36667	-0.0082						2.36667	0.012729
2.38333	-0.00781						2.38333	0.008391
2.4	-0.00727						2.4	0.002785
2.41667	-0.00697						2.41667	0.001473
2.43333	-0.00681						2.43333	0.002521
2.45	-0.00695						2.45	0.002829
2.46667	-0.00726						2.46667	0.002486
2.48333	-0.0078						2.48333	0.001824
2.5	-0.00839						2.5	0.001416
2.51667	-0.00892						2.51667	0.001261
2.53333	-0.00907						2.53333	0.001097
2.55	-0.00852						2.55	0.001273
2.56667	-0.00771						2.56667	0.001719
2.58333	-0.00723						2.58333	0.002124
2.6	-0.00705						2.6	0.002536
2.61667	-0.00692						2.61667	0.002612
2.63333	-0.0065						2.63333	0.002938
2.65	-0.00646						2.65	0.003164
2.66667	-0.00645						2.66667	0.00386
2.68333	-0.00668						2.68333	0.004886
2.7	-0.00629						2.7	0.00542
2.71667	-0.00572						2.71667	0.004759
2.73333	-0.00532						2.73333	0.003987
2.75	-0.00497						2.75	0.003326
2.76667	-0.00443						2.76667	0.003345
2.78333	-0.00374						2.78333	0.002873
2.8	-0.00284						2.8	0.001769
2.81667	-0.00211						2.81667	0.001171
2.83333	-0.00187						2.83333	0.000853
2.85	-0.00202						2.85	0.000804
2.86667	-0.0021						2.86667	2.6e-05
2.88333	-0.00202						2.88333	-0.000553
2.9	-0.00183						2.9	-0.001345
2.91667	-0.00145						2.91667	-0.001911
2.93333	-0.0012						2.93333	-0.001937
2.95	-0.0009						2.95	-0.001604
2.96667	-0.00064						2.96667	-0.00092
2.98333	-0.00047						2.98333	-0.000406
3	-0.00058						3	-0.000127
3.01667	-0.00061						3.01667	0.000218
3.03333	-0.00032						3.03333	0.000444
3.05	0.000435						3.05	0.000199
3.06667	0.000991						3.06667	-0.000266
3.08333	0.001468						3.08333	-0.000581
3.1	0.00152						3.1	-0.000451
3.11667	0.001461						3.11667	-0.000505
3.13333	0.001563						3.13333	-0.000578
3.15	0.001264						3.15	-0.000222
3.16667	0.000915						3.16667	0.000384
3.18333	0.000787						3.18333	0.00046
3.2	0.000704						3.2	0.000371
3.21667	0.00052						3.21667	0.000508
3.23333	0.000446						3.23333	0.000975
3.25	7.2e-05						3.25	0.001622
3.26667	2.8e-05						3.26667	0.002309
3.28333	-0.00038						3.28333	0.002676
3.3	-0.00065						3.3	0.002837
3.31667	-0.00095						3.31667	0.002764
3.33333	-0.00132						3.33333	0.002602
3.35	-0.00167						3.35	0.003259
3.36667	-0.00206						3.36667	0.003616
3.38333	-0.00209						3.38333	0.003463
3.4	-0.00186						3.4	0.001983
3.41667	-0.00157						3.41667	-0.000311
3.43333	-0.00148						3.43333	-0.000765
3.45	-0.00079						3.45	-0.002229
3.46667	0.001173						3.46667	-0.002953
3.48333	0.001777						3.48333	-0.001227
3.5	-0.00223						3.5	0.00033
3.51667	-0.00398						3.51667	0.002162
3.53333	-0.03642						3.53333	-0.028696
3.55	-0.46877						3.55	-0.415744
3.56667	-1.55176						3.56667	-1.62609
3.58333	-3.11116						3.58333	-3.61169
3.6	-4.76562						3.6	-5.84144
3.61667	-6.1916						3.61667	-7.86647
3.63333	-7.24464						3.63333	-9.31026
3.65	-7.93384						3.65	-10.0591
3.66667	-8.3259						3.66667	-10.2342
3.68333	-8.51565						3.68333	-10.0569
3.7	-8.58943						3.7	-9.73803
3.71667	-8.5615						3.71667	-9.36563
3.73333	-8.39801						3.73333	-8.89808
3.75	-8.05848						3.75	-8.26345
3.76667	-7.58752						3.76667	-7.47926
3.78333	-7.03237						3.78333	-6.62987
3.8	-6.42205						3.8	-5.7877
3.81667	-5.79682						3.81667	-5.01061
3.83333	-5.18907						3.83333	-4.33003
3.85	-4.63066						3.85	-3.74959
3.86667	-4.13328						3.86667	-3.26927
3.88333	-3.69691						3.88333	-2.86217
3.9	-3.30385						3.9	-2.51841
3.91667	-2.95438						3.91667	-2.22053
3.93333	-2.64074						3.93333	-1.95587
3.95	-2.35749						3.95	-1.72566
3.96667	-2.10205						3.96667	-1.52727
3.98333	-1.87234						3.98333	-1.35135
4	-1.66242						4	-1.19381
4.01667	-1.48366						4.01667	-1.05767
4.03333	-1.3235						4.03333	-0.939606
4.05	-1.17963						4.05	-0.832269
4.06667	-1.05256						4.06667	-0.738861
4.08333	-0.93706						4.08333	-0.652483
4.1	-0.83267						4.1	-0.572827
4.11667	-0.74315						4.11667	-0.510347
4.13333	-0.6607						4.13333	-0.452938
4.15	-0.59078						4.15	-0.399688
4.16667	-0.5252						4.16667	-0.352928
4.18333	-0.46692						4.18333	-0.314049
4.2	-0.42013						4.2	-0.282462
4.21667	-0.37104						4.21667	-0.251643
4.23333	-0.33144						4.23333	-0.221944
4.25	-0.29533						4.25	-0.200285
4.26667	-0.2655						4.26667	-0.179506
4.28333	-0.23789						4.28333	-0.160116
4.3	-0.21047						4.3	-0.145352
4.31667	-0.18786						4.31667	-0.131676
4.33333	-0.1687						4.33333	-0.118819
4.35	-0.15423						4.35	-0.108033
4.36667	-0.14039						4.36667	-0.099677
4.38333	-0.12565						4.38333	-0.0898
4.4	-0.11251						4.4	-0.081281
4.41667	-0.10017						4.41667	-0.07495
4.43333	-0.0924						4.43333	-0.065869
4.45	-0.08586						4.45	-0.059808
4.46667	-0.07961						4.46667	-0.054986
4.48333	-0.07397						4.48333	-0.046555
4.5	-0.06845						4.5	-0.043043
4.51667	-0.06337						4.51667	-0.040439
4.53333	-0.059						4.53333	-0.038366
4.55	-0.05558						4.55	-0.036532
4.56667	-0.0524						4.56667	-0.034779
4.58333	-0.04865						4.58333	-0.033366
4.6	-0.04441						4.6	-0.032252
4.61667	-0.0409						4.61667	-0.030649
4.63333	-0.03782						4.63333	-0.028675
4.65	-0.03437						4.65	-0.026462
4.66667	-0.03137						4.66667	-0.024318
4.68333	-0.02904						4.68333	-0.022295
4.7	-0.02689						4.7	-0.020213
4.71667	-0.02557						4.71667	-0.018412
4.73333	-0.02433						4.73333	-0.016951
4.75	-0.02268						4.75	-0.01566
4.76667	-0.02132						4.76667	-0.014769
4.78333	-0.02076						4.78333	-0.013568
4.8	-0.02025						4.8	-0.012571
4.81667	-0.0192						4.81667	-0.011834
4.83333	-0.01778						4.83333	-0.011078
4.85	-0.01711						4.85	-0.010332
4.86667	-0.01633						4.86667	-0.009836
4.88333	-0.01596						4.88333	-0.00938
4.9	-0.01597						4.9	-0.009158
4.91667	-0.01571						4.91667	-0.008919
4.93333	-0.01538						4.93333	-0.00874
4.95	-0.01512						4.95	-0.008691
4.96667	-0.01476						4.96667	-0.008432
4.98333	-0.01429						4.98333	-0.008343
5	-0.01396						5	-0.008151
5.01667	-0.01369						5.01667	-0.007801
5.03333	-0.01358						5.03333	-0.007412
5.05	-0.0134						5.05	-0.007202
5.06667	-0.01319						5.06667	-0.006963
5.08333	-0.01286						5.08333	-0.006493
5.1	-0.01229						5.1	-0.006062
5.11667	-0.01172						5.11667	-0.005255
5.13333	-0.01123						5.13333	-0.004207
5.15	-0.01085						5.15	-0.00354
5.16667	-0.01072						5.16667	-0.003262
5.18333	-0.01045						5.18333	-0.003555
5.2	-0.01013						5.2	-0.004087
5.21667	-0.00996						5.21667	-0.004074
5.23333	-0.00976						5.23333	-0.003801
5.25	-0.00947						5.25	-0.003397
5.26667	-0.00909						5.26667	-0.002804
5.28333	-0.00873						5.28333	-0.002691
5.3	-0.00866						5.3	-0.002799
5.31667	-0.00863						5.31667	-0.002983
5.33333	-0.0087						5.33333	-0.002716
5.35	-0.009						5.35	-0.00245
5.36667	-0.00911						5.36667	-0.002153
5.38333	-0.00881						5.38333	-0.002387
5.4	-0.00806						5.4	-0.002613
5.41667	-0.00869						5.41667	-0.002975
5.43333	-0.00864						5.43333	-0.002636
5.45	-0.00827						5.45	-0.002498
5.46667	-0.0081						5.46667	-0.00137
5.48333	-0.00785						5.48333	-0.000712
5.5	-0.00805						5.5	-0.000387
5.51667	-0.00772						5.51667	0.000143
5.53333	-0.00502						5.53333	0.000872
5.55	0.003531						5.55	0.001821
5.56667	0.010819						5.56667	0.00049
5.58333	0.012157						5.58333	-0.000771
5.6	0.01095						5.6	-0.002274
5.61667	0.009616						5.61667	-0.002964
5.63333	0.007652						5.63333	-0.003953
5.65	0.006008						5.65	-0.004983
5.66667	0.004454						5.66667	-0.003563
5.68333	0.00348						5.68333	-0.001783
5.7	0.00339						5.7	-0.000345
5.71667	0.002943						5.71667	0.000727
5.73333	0.002215						5.73333	0.001249
5.75	0.001087						5.75	0.001481
5.76667	-0.00014						5.76667	0.001163
5.78333	-0.00114						5.78333	0.000925
5.8	-0.00183						5.8	-0.000345
5.81667	-0.00237						5.81667	-0.00104
5.83333	-0.00317						5.83333	-0.002035
5.85	-0.0048						5.85	-0.00207
5.86667	-0.00513						5.86667	-0.001536
5.88333	-0.00487						5.88333	-0.000251
5.9	-0.0046						5.9	-3.6e-05
5.91667	-0.00458						5.91667	0.000972
5.93333	-0.00458						5.93333	0.002521
5.95	-0.00505						5.95	0.00411
5.96667	-0.00533						5.96667	0.005809
5.98333	-0.008						5.98333	0.008218
6	-0.02092						6	0.008028
6.01667	-0.0268						6.01667	0.005832
6.03333	-0.06959						6.03333	-0.032044
6.05	-0.42715						6.05	-0.404199
6.06667	-1.2106						6.06667	-1.348
6.08333	-2.28634						6.08333	-2.73799
6.1	-3.35394						6.1	-4.23815
6.11667	-4.21949						6.11667	-5.5837
6.13333	-4.85276						6.13333	-6.62949
6.15	-5.29351						6.15	-7.32063
6.16667	-5.60963						6.16667	-7.71885
6.18333	-5.88072						6.18333	-7.88984
6.2	-6.14334						6.2	-7.89606
6.21667	-6.35267						6.21667	-7.77124
6.23333	-6.44072						6.23333	-7.51149
6.25	-6.37894						6.25	-7.06869
6.26667	-6.17782						6.26667	-6.46084
6.28333	-5.87225						6.28333	-5.75373
6.3	-5.48453						6.3	-5.03437
6.31667	-5.03891						6.31667	-4.36373
6.33333	-4.57988						6.33333	-3.76928
6.35	-4.12756						6.35	-3.25986
6.36667	-3.70188						6.36667	-2.83219
6.38333	-3.3124						6.38333	-2.47379
6.4	-2.96464						6.4	-2.16922
6.41667	-2.65956						6.41667	-1.9129
6.43333	-2.38625						6.43333	-1.68745
6.45	-2.14562						6.45	-1.49424
6.46667	-1.93204						6.46667	-1.32738
6.48333	-1.73422						6.48333	-1.17797
6.5	-1.55427						6.5	-1.04626
6.51667	-1.39504						6.51667	-0.933785
6.53333	-1.24808						6.53333	-0.831879
6.55	-1.11988						6.55	-0.743252
6.56667	-0.9976						6.56667	-0.662036
6.58333	-0.89105						6.58333	-0.591929
6.6	-0.79842						6.6	-0.525668
6.61667	-0.71771						6.61667	-0.46506
6.63333	-0.64066						6.63333	-0.414762
6.65	-0.57341						6.65	-0.366434
6.66667	-0.51269						6.66667	-0.329477
6.68333	-0.46158						6.68333	-0.294209
6.7	-0.41288						6.7	-0.264635
6.71667	-0.37138						6.71667	-0.237465
6.73333	-0.33232						6.73333	-0.215065
6.75	-0.29917						6.75	-0.192755
6.76667	-0.27068						6.76667	-0.172685
6.78333	-0.24126						6.78333	-0.152894
6.8	-0.21393						6.8	-0.136638
6.81667	-0.19329						6.81667	-0.120905
6.83333	-0.16906						6.83333	-0.108121
6.85	-0.1501						6.85	-0.101257
6.86667	-0.1373						6.86667	-0.092104
6.88333	-0.12402						6.88333	-0.08468
6.9	-0.11804						6.9	-0.07482
6.91667	-0.11345						6.91667	-0.068662
6.93333	-0.10353						6.93333	-0.061894
6.95	-0.09165						6.95	-0.059656
6.96667	-0.083						6.96667	-0.055349
6.98333	-0.07606						6.98333	-0.046921
7	-0.07051						7	-0.040865
7.01667	-0.06531						7.01667	-0.033692
7.03333	-0.0597						7.03333	-0.027909
7.05	-0.05434						7.05	-0.024806
7.06667	-0.05005						7.06667	-0.023853
7.08333	-0.04617						7.08333	-0.02318
7.1	-0.04228						7.1	-0.021838
7.11667	-0.03947						7.11667	-0.020039
7.13333	-0.03738						7.13333	-0.018609
7.15	-0.03509						7.15	-0.01746
7.16667	-0.03267						7.16667	-0.01682
7.18333	-0.03003						7.18333	-0.016181
7.2	-0.02749						7.2	-0.015283
7.21667	-0.02518						7.21667	-0.013896
7.23333	-0.02344						7.23333	-0.01271
7.25	-0.02157						7.25	-0.011373
7.26667	-0.02024						7.26667	-0.010306
7.28333	-0.01869						7.28333	-0.009889
7.3	-0.01749						7.3	-0.009593
7.31667	-0.0166						7.31667	-0.008018
7.33333	-0.01566						7.33333	-0.006473
7.35	-0.01496						7.35	-0.005228
7.36667	-0.0142						7.36667	-0.004663
7.38333	-0.01311						7.38333	-0.005108
7.4	-0.01191						7.4	-0.005124
7.41667	-0.01085						7.41667	-0.004759
7.43333	-0.00997						7.43333	-0.003775
7.45	-0.00942						7.45	-0.003281
7.46667	-0.00888						7.46667	-0.003137
7.48333	-0.00831						7.48333	-0.002802
7.5	-0.00778						7.5	-0.002818
7.51667	-0.00763						7.51667	-0.002903
7.53333	-0.0073						7.53333	-0.003429
7.55	-0.00726						7.55	-0.003854
7.56667	-0.00741						7.56667	-0.00405
7.58333	-0.00714						7.58333	-0.004095
7.6	-0.007						7.6	-0.00386
7.61667	-0.00697						7.61667	-0.003665
7.63333	-0.00671						7.63333	-0.003119
7.65	-0.0063						7.65	-0.003033
7.66667	-0.00603						7.66667	-0.003417
7.68333	-0.0055						7.68333	-0.004202
7.7	-0.00503						7.7	-0.004405
7.71667	-0.00487						7.71667	-0.003737
7.73333	-0.00476						7.73333	-0.002779
7.75	-0.00469						7.75	-0.002561
7.76667	-0.00444						7.76667	-0.002403
7.78333	-0.00417						7.78333	-0.001995
7.8	-0.00384						7.8	-0.002176
7.81667	-0.0037						7.81667	-0.002505
7.83333	-0.00378						7.83333	-0.002213
7.85	-0.0038						7.85	-0.001882
7.86667	-0.00354						7.86667	-0.002021
7.88333	-0.00311						7.88333	-0.00233
7.9	-0.00254						7.9	-0.002787
7.91667	-0.00202						7.91667	-0.002982
7.93333	-0.00154						7.93333	-0.003526
7.95	-0.00116						7.95	-0.004941
7.96667	-0.00097						7.96667	-0.005736
7.98333	-0.00083						7.98333	-0.005181
8	-0.00065						8	0.002927
8.01667	-0.00045						8.01667	0.010668
8.03333	-0.00015						8.03333	0.012068
8.05	0.000137						8.05	0.008819
8.06667	0.000381						8.06667	0.005569
8.08333	0.000675						8.08333	0.002199
8.1	0.00085						8.1	0.000473
8.11667	0.001065						8.11667	-0.000901
8.13333	0.00116						8.13333	-0.001484
8.15	0.001116						8.15	-0.001268
8.16667	0.001381						8.16667	-0.001151
8.18333	0.001516						8.18333	-0.001874
8.2	0.001653						8.2	-0.002874
8.21667	0.001802						8.21667	-0.002851
8.23333	0.00178						8.23333	-0.002687
8.25	0.001609						8.25	-0.002213
8.26667	0.001368						8.26667	-0.0014
8.28333	0.001346						8.28333	-0.000896
8.3	0.001438						8.3	-0.000458
8.31667	0.001621						8.31667	0.000163
8.33333	0.001825						8.33333	0.000985
8.35	0.001848						8.35	0.001277
8.36667	0.001742						8.36667	0.001569
8.38333	0.001335						8.38333	0.00199
8.4	0.000921						8.4	0.002136
8.41667	0.00114						8.41667	0.002697
8.43333	0.001889						8.43333	0.003768
8.45	0.002437						8.45	0.003959
8.46667	0.003496						8.46667	0.003469
8.48333	0.004525						8.48333	0.00306
8.5	0.002636						8.5	0.000795
8.51667	0.002939						8.51667	0.003935
8.53333	-0.01558						8.53333	-0.010736
8.55	-0.18259						8.55	-0.189216
8.56667	-0.5851						8.56667	-0.680436
8.58333	-1.15744						8.58333	-1.44807
8.6	-1.74313						8.6	-2.30034
8.61667	-2.22506						8.61667	-3.09062
8.63333	-2.58493						8.63333	-3.74114
8.65	-2.84381						8.65	-4.20754
8.66667	-3.05018						8.66667	-4.49749
8.68333	-3.25138						8.68333	-4.63677
8.7	-3.45424						8.7	-4.65539
8.71667	-3.61418						8.71667	-4.58447
8.73333	-3.69572						8.73333	-4.42905
8.75	-3.67801						8.75	-4.18659
8.76667	-3.57459						8.76667	-3.84925
8.78333	-3.39792						8.78333	-3.45849
8.8	-3.17162						8.8	-3.04967
8.81667	-2.91606						8.81667	-2.66381
8.83333	-2.64738						8.83333	-2.31936
8.85	-2.38201						8.85	-2.01923
8.86667	-2.12956						8.86667	-1.75933
8.88333	-1.89911						8.88333	-1.54016
8.9	-1.69253						8.9	-1.3571
8.91667	-1.51443						8.91667	-1.20175
8.93333	-1.35737						8.93333	-1.0647
8.95	-1.22052						8.95	-0.949127
8.96667	-1.09822						8.96667	-0.850965
8.98333	-0.98795						8.98333	-0.762243
9	-0.88899						9	-0.682227
9.01667	-0.79814						9.01667	-0.612508
9.03333	-0.71349						9.03333	-0.545489
9.05	-0.64115						9.05	-0.485999
9.06667	-0.57677						9.06667	-0.44047
9.08333	-0.51596						9.08333	-0.390861
9.1	-0.46485						9.1	-0.349568
9.11667	-0.41653						9.11667	-0.313922
9.13333	-0.37308						9.13333	-0.283016
9.15	-0.33517						9.15	-0.25622
9.16667	-0.30168						9.16667	-0.234764
9.18333	-0.27305						9.18333	-0.213138
9.2	-0.24467						9.2	-0.190999
9.21667	-0.21859						9.21667	-0.170697
9.23333	-0.19709						9.23333	-0.153254
9.25	-0.17248						9.25	-0.138032
9.26667	-0.14747						9.26667	-0.129439
9.28333	-0.13088						9.28333	-0.119257
9.3	-0.12225						9.3	-0.113032
9.31667	-0.11412						9.31667	-0.103273
9.33333	-0.10365						9.33333	-0.097165
9.35	-0.09769						9.35	-0.099187
9.36667	-0.092						9.36667	-0.087618
9.38333	-0.08437						9.38333	-0.07878
9.4	-0.07575						9.4	-0.076519
9.41667	-0.06953						9.41667	-0.065915
9.43333	-0.06399						9.43333	-0.056751
9.45	-0.05833						9.45	-0.054246
9.46667	-0.05279						9.46667	-0.050202
9.48333	-0.04776						9.48333	-0.047648
9.5	-0.04397						9.5	-0.045172
9.51667	-0.04078						9.51667	-0.043093
9.53333	-0.03767						9.53333	-0.041443
9.55	-0.03508						9.55	-0.039804
9.56667	-0.03265						9.56667	-0.038065
9.58333	-0.02984						9.58333	-0.036915
9.6	-0.02735						9.6	-0.035824
9.61667	-0.02539						9.61667	-0.03483
9.63333	-0.02384						9.63333	-0.033825
9.65	-0.02253						9.65	-0.033151
9.66667	-0.02082						9.66667	-0.032587
9.68333	-0.01908						9.68333	-0.031783
9.7	-0.01753						9.7	-0.030857
9.71667	-0.01621						9.71667	-0.030028
9.73333	-0.01513						9.73333	-0.029279
9.75	-0.01414						9.75	-0.028261
9.76667	-0.0132						9.76667	-0.027282
9.78333	-0.01265						9.78333	-0.026363
9.8	-0.01201						9.8	-0.025133
9.81667	-0.01141						9.81667	-0.02403
9.83333	-0.01083						9.83333	-0.022817
9.85	-0.01031						9.85	-0.021665
9.86667	-0.00962						9.86667	-0.020582
9.88333	-0.00906						9.88333	-0.019349
9.9	-0.00843						9.9	-0.018465
9.91667	-0.00772						9.91667	-0.017998
9.93333	-0.00692						9.93333	-0.017622
9.95	-0.00624						9.95	-0.017575
9.96667	-0.00542						9.96667	-0.017188
9.98333	-0.00485						9.98333	-0.016482
10	-0.0046						10	-0.016034
10.0167	-0.00456						10.0167	-0.015814
10.0333	-0.00483						10.0333	-0.015994
10.05	-0.00514						10.05	-0.015734
10.0667	-0.00508						10.0667	-0.015074
10.0833	-0.00492						10.0833	-0.014085
10.1	-0.00474						10.1	-0.013814
10.1167	-0.0041						10.1167	-0.013041
10.1333	-0.00347						10.1333	-0.012388
10.15	-0.0032						10.15	-0.012075
10.1667	-0.00299						10.1667	-0.011772
10.1833	-0.00268						10.1833	-0.010899
10.2	-0.00254						10.2	-0.010155
10.2167	-0.00227						10.2167	-0.00943
10.2333	-0.00175						10.2333	-0.008985
10.25	-0.00126						10.25	-0.008079
10.2667	-0.00098						10.2667	-0.007134
10.2833	-0.00114						10.2833	-0.006668
10.3	-0.00142						10.3	-0.006412
10.3167	-0.00141						10.3167	-0.006534
10.3333	-0.00131						10.3333	-0.006897
10.35	-0.0014						10.35	-0.007299
10.3667	-0.00133						10.3667	-0.007591
10.3833	-0.00105						10.3833	-0.008074
10.4	-0.00067						10.4	-0.008465
10.4167	-0.00039						10.4167	-0.008636
10.4333	-9.4e-05						10.4333	-0.008696
10.45	2.5e-05						10.45	-0.008757
10.4667	-5e-06						10.4667	-0.008917
10.4833	1.4e-05						10.4833	-0.008758
10.5	8e-05						10.5	-0.008668
10.5167	0.00016						10.5167	-0.008537
10.5333	0.00012						10.5333	-0.008536
10.55	-0.00021						10.55	-0.008705
10.5667	-0.00063						10.5667	-0.008414
10.5833	-0.00094						10.5833	-0.007803
10.6	-0.0012						10.6	-0.007242
10.6167	-0.00115						10.6167	-0.0064
10.6333	-0.00107						10.6333	-0.005388
10.65	-0.00106						10.65	-0.004896
10.6667	-0.00109						10.6667	-0.004994
10.6833	-0.00078						10.6833	-0.004612
10.7	-0.00037						10.7	-0.00403
10.7167	2e-05						10.7167	-0.003607
10.7333	0.000159						10.7333	-0.003464
10.75	0.000118						10.75	-0.002822
10.7667	-1.2e-05						10.7667	-0.001859
10.7833	-4.3e-05						10.7833	-0.001476
10.8	-0.00018						10.8	-0.001354
10.8167	-0.00041						10.8167	-0.001161
10.8333	-0.00071						10.8333	-0.000658
10.85	-0.00084						10.85	-0.000565
10.8667	-0.00061						10.8667	-0.000192
10.8833	-0.00048						10.8833	-0.000339
10.9	-0.00028						10.9	0.000265
10.9167	-0.00034						10.9167	0.000908
10.9333	-0.00087						10.9333	0.001361
10.95	-0.00188						10.95	0.000674
10.9667	-0.00329						10.9667	-0.001313
10.9833	-0.0049						10.9833	-0.00269
11	-0.00538						11	-0.002207
11.0167	0.001462						11.0167	0.000326
11.0333	-0.00731						11.0333	-0.007612
11.05	-0.09004						11.05	-0.089729
11.0667	-0.27522						11.0667	-0.325066
11.0833	-0.53847						11.0833	-0.694093
11.1	-0.8088						11.1	-1.10974
11.1167	-1.02607						11.1167	-1.49702
11.1333	-1.18542						11.1333	-1.79186
11.15	-1.29273						11.15	-1.98049
11.1667	-1.37577						11.1667	-2.082
11.1833	-1.45036						11.1833	-2.11222
11.2	-1.52037						11.2	-2.08851
11.2167	-1.57098						11.2167	-2.03073
11.2333	-1.58676						11.2333	-1.94434
11.25	-1.57042						11.25	-1.82409
11.2667	-1.50909						11.2667	-1.66804
11.2833	-1.42389						11.2833	-1.48816
11.3	-1.32314						11.3	-1.3021
11.3167	-1.21412						11.3167	-1.13241
11.3333	-1.09766						11.3333	-0.981082
11.35	-0.98898						11.35	-0.854193
11.3667	-0.88425						11.3667	-0.745093
11.3833	-0.78731						11.3833	-0.652183
11.4	-0.7047						11.4	-0.578754
11.4167	-0.63345						11.4167	-0.511736
11.4333	-0.57225						11.4333	-0.453779
11.45	-0.51055						11.45	-0.403191
11.4667	-0.45512						11.4667	-0.357913
11.4833	-0.40851						11.4833	-0.317615
11.5	-0.36445						11.5	-0.282218
11.5167	-0.3265						11.5167	-0.248133
11.5333	-0.29303						11.5333	-0.225887
11.55	-0.26032						11.55	-0.205292
11.5667	-0.23226						11.5667	-0.184396
11.5833	-0.20813						11.5833	-0.164301
11.6	-0.18209						11.6	-0.144136
11.6167	-0.16031						11.6167	-0.131483
11.6333	-0.14282						11.6333	-0.11503
11.65	-0.12659						11.65	-0.100737
11.6667	-0.1172						11.6667	-0.089804
11.6833	-0.11199						11.6833	-0.076572
11.7	-0.10047						11.7	-0.06909
11.7167	-0.09026						11.7167	-0.06366
11.7333	-0.08023						11.7333	-0.05951
11.75	-0.07003						11.75	-0.05518
11.7667	-0.06223						11.7667	-0.05047
11.7833	-0.05529						11.7833	-0.042561
11.8	-0.04982						11.8	-0.035832
11.8167	-0.0453						11.8167	-0.028046
11.8333	-0.04199						11.8333	-0.027219
11.85	-0.03912						11.85	-0.026423
11.8667	-0.03676						11.8667	-0.023977
11.8833	-0.03413						11.8833	-0.02253
11.9	-0.03098						11.9	-0.020055
11.9167	-0.02765						11.9167	-0.016873
11.9333	-0.02488						11.9333	-0.01412
11.95	-0.02237						11.95	-0.012978
11.9667	-0.02021						11.9667	-0.011986
11.9833	-0.01838						11.9833	-0.011223
12	-0.01659						12	-0.011052
12.0167	-0.01507						12.0167	-0.011384
12.0333	-0.01442						12.0333	-0.011036
12.05	-0.01393						12.05	-0.009828
12.0667	-0.013						12.0667	-0.00906
12.0833	-0.01205						12.0833	-0.008772
12.1	-0.01102						12.1	-0.009095
12.1167	-0.01011						12.1167	-0.009081
12.1333	-0.00922						12.1333	-0.009538
12.15	-0.00833						12.15	-0.010384
12.1667	-0.00725						12.1667	-0.010081
12.1833	-0.0063						12.1833	-0.006648
12.2	-0.00556						12.2	-0.002105
12.2167	-0.00505						12.2167	0.002003
12.2333	-0.00446						12.2333	0.004871
12.25	-0.00406						12.25	0.005249
12.2667	-0.00376						12.2667	0.004228
12.2833	-0.0037						12.2833	0.004206
12.3	-0.00355						12.3	0.005443
12.3167	-0.00304						12.3167	0.006176
12.3333	-0.00239						12.3333	0.005669
12.35	-0.00168						12.35	0.005141
12.3667	-0.00097						12.3667	0.006144
12.3833	-0.00055						12.3833	0.006937
12.4	-0.00022						12.4	0.007438
12.4167	-5.4e-05						12.4167	0.007675
12.4333	0.000256						12.4333	0.007302
12.45	0.000757						12.45	0.006619
12.4667	0.001157						12.4667	0.006096
12.4833	0.001518						12.4833	0.005983
12.5	0.001499						12.5	0.006508
12.5167	0.00124						12.5167	0.006409
12.5333	0.000662						12.5333	0.006459
12.55	4e-06						12.55	0.0065
12.5667	-0.00042						12.5667	0.00618
12.5833	-0.00048						12.5833	0.005671
12.6	-0.00023						12.6	0.00507
12.6167	0.000293						12.6167	0.004634
12.6333	0.000607						12.6333	0.003827
12.65	0.00064						12.65	0.003241
12.6667	0.000424						12.6667	0.002605
12.6833	0.000487						12.6833	0.002229
12.7	0.000371						12.7	0.002271
12.7167	0.000258						12.7167	0.002318
12.7333	0.000134						12.7333	0.001975
12.75	-0.0004						12.75	0.000911
12.7667	-0.00076						12.7667	9.8e-05
12.7833	-0.00096						12.7833	9.5e-05
12.8	-0.00147						12.8	0.00037
12.8167	-0.00169						12.8167	0.000559
12.8333	-0.00163						12.8333	-0.000202
12.85	-0.00157						12.85	-0.001013
12.8667	-0.00138						12.8667	-0.001304
12.8833	-0.00107						12.8833	-0.001184
12.9	-0.00071						12.9	-0.000867
12.9167	-0.00044						12.9167	-0.000576
12.9333	-0.00043						12.9333	-0.000264
12.95	-0.00078						12.95	-5.3e-05
12.9667	-0.00115						12.9667	2.8e-05
12.9833	-0.00154						12.9833	0.000169
13	-0.00174						13	0.000569
13.0167	-0.00164						13.0167	0.000222
13.0333	-0.00142						13.0333	0.000125
13.05	-0.00121						13.05	-0.000103
13.0667	-0.00096						13.0667	-0.00035
13.0833	-0.00085						13.0833	-0.000607
13.1	-0.00096						13.1	-0.001026
13.1167	-0.00109						13.1167	-0.001291
13.1333	-0.00098						13.1333	-0.001447
13.15	-0.0009						13.15	-0.001363
13.1667	-0.00069						13.1667	-0.001289
13.1833	-0.00023						13.1833	-0.001015
13.2	0.000375						13.2	-0.000972
13.2167	0.000925						13.2167	-0.001207
13.2333	0.000986						13.2333	-0.001021
13.25	0.000846						13.25	-0.001216
13.2667	0.000617						13.2667	-0.00113
13.2833	0.000517						13.2833	-0.000765
13.3	0.000939						13.3	-0.000421
13.3167	0.001027						13.3167	-0.000194
13.3333	0.000895						13.3333	-7.6e-05
13.35	0.001093						13.35	-0.000329
13.3667	0.001381						13.3667	-5.2e-05
13.3833	0.001739						13.3833	0.000266
13.4	0.002419						13.4	0.000752
13.4167	0.002895						13.4167	0.000632
13.4333	0.002181						13.4333	5.2e-05
13.45	0.001087						13.45	-0.000288
13.4667	0.001233						13.4667	-0.001188
13.4833	0.002969						13.4833	-0.002158
13.5	0.005707						13.5	-0.004
13.5167	0.00396						13.5167	-0.003826
13.5333	0.000724						13.5333	-0.004443
13.55	-0.0365						13.55	-0.032719
13.5667	-0.13168						13.5667	-0.132246
13.5833	-0.26803						13.5833	-0.309042
13.6	-0.41617						13.6	-0.51655
13.6167	-0.53681						13.6167	-0.707562
13.6333	-0.61819						13.6333	-0.858984
13.65	-0.6638						13.65	-0.945807
13.6667	-0.69062						13.6667	-0.983019
13.6833	-0.70608						13.6833	-0.981021
13.7	-0.72018						13.7	-0.952164
13.7167	-0.72835						13.7167	-0.916371
13.7333	-0.72448						13.7333	-0.871169
13.75	-0.70409						13.75	-0.817426
13.7667	-0.67619						13.7667	-0.750503
13.7833	-0.63951						13.7833	-0.671671
13.8	-0.59548						13.8	-0.594458
13.8167	-0.54845						13.8167	-0.52032
13.8333	-0.49864						13.8333	-0.450471
13.85	-0.45068						13.85	-0.390413
13.8667	-0.4012						13.8667	-0.340194
13.8833	-0.3577						13.8833	-0.297276
13.9	-0.31787						13.9	-0.264588
13.9167	-0.28375						13.9167	-0.233103
13.9333	-0.25477						13.9333	-0.205008
13.95	-0.22923						13.95	-0.182583
13.9667	-0.20522						13.9667	-0.160107
13.9833	-0.18808						13.9833	-0.143372
14	-0.1663						14	-0.126368
14.0167	-0.14868						14.0167	-0.111665
14.0333	-0.13484						14.0333	-0.099823
14.05	-0.12104						14.05	-0.09082
14.0667	-0.10956						14.0667	-0.084308
14.0833	-0.09495						14.0833	-0.073135
14.1	-0.08642						14.1	-0.060103
14.1167	-0.07948						14.1167	-0.054053
14.1333	-0.073						14.1333	-0.049252
14.15	-0.06598						14.15	-0.042582
14.1667	-0.05942						14.1667	-0.038371
14.1833	-0.05367						14.1833	-0.037401
14.2	-0.04879						14.2	-0.03576
14.2167	-0.04549						14.2167	-0.034481
14.2333	-0.04251						14.2333	-0.032531
14.25	-0.0392						14.25	-0.028922
14.2667	-0.03576						14.2667	-0.021122
14.2833	-0.03234						14.2833	-0.015063
14.3	-0.02933						14.3	-0.014454
14.3167	-0.02699						14.3167	-0.013724
14.3333	-0.02446						14.3333	-0.013545
14.35	-0.02247						14.35	-0.012936
14.3667	-0.02092						14.3667	-0.012047
14.3833	-0.01921						14.3833	-0.011398
14.4	-0.01783						14.4	-0.010709
14.4167	-0.01646						14.4167	-0.010039
14.4333	-0.01535						14.4333	-0.00938
14.45	-0.0144						14.45	-0.00887
14.4667	-0.01356						14.4667	-0.008471
14.4833	-0.01273						14.4833	-0.008061
14.5	-0.01165						14.5	-0.007651
14.5167	-0.01059						14.5167	-0.007141
14.5333	-0.00955						14.5333	-0.00656
14.55	-0.00874						14.55	-0.005819
14.5667	-0.00822						14.5667	-0.005088
14.5833	-0.00795						14.5833	-0.004428
14.6	-0.00764						14.6	-0.003887
14.6167	-0.00717						14.6167	-0.003484
14.6333	-0.00705						14.6333	-0.002991
14.65	-0.00685						14.65	-0.002458
14.6667	-0.00658						14.6667	-0.002036
14.6833	-0.00625						14.6833	-0.001563
14.7	-0.00543						14.7	-0.0012
14.7167	-0.00517						14.7167	-0.001134
14.7333	-0.00512						14.7333	-0.000959
14.75	-0.00494						14.75	-0.000683
14.7667	-0.00471						14.7667	-0.000778
14.7833	-0.00425						14.7833	-0.001482
14.8	-0.00355						14.8	-0.001506
14.8167	-0.00277						14.8167	-0.001137
14.8333	-0.00237						14.8333	-0.001078
14.85	-0.00243						14.85	-0.001439
14.8667	-0.00206						14.8667	-0.00194
14.8833	-0.00204						14.8833	-0.002661
14.9	-0.00226						14.9	-0.003862
14.9167	-0.00205						14.9167	-0.004478
14.9333	-0.00183						14.9333	-0.003645
14.95	-0.00169						14.95	-0.004551
14.9667	-0.00172						14.9667	-0.004088
14.9833	-0.00174						14.9833	-0.001365
15	-0.00199						15	9e-06
15.0167	-0.00251						15.0167	7e-06
15.0333	-0.00263						15.0333	-0.000324
15.05	-0.0026						15.05	-0.000306
15.0667	-0.00236						15.0667	-0.000257
15.0833	-0.0022						15.0833	0.000271
15.1	-0.00199						15.1	0.00075
15.1167	-0.00178						15.1167	0.001265
15.1333	-0.00178						15.1333	0.001269
15.15	-0.00191						15.15	0.001193
15.1667	-0.00219						15.1667	0.000958
15.1833	-0.0023						15.1833	0.000492
15.2	-0.00239						15.2	0.000157
15.2167	-0.00231						15.2167	-7.2e-05
15.2333	-0.00194						15.2333	-1.1e-05
15.25	-0.00151						15.25	0.000269
15.2667	-0.00105						15.2667	0.00063
15.2833	-0.0006						15.2833	0.000931
15.3	3.1e-05						15.3	0.001073
15.3167	0.000615						15.3167	0.001261
15.3333	0.001129						15.3333	0.00144
15.35	0.001333						15.35	0.001618
15.3667	0.001268						15.3667	0.001246
15.3833	0.001262						15.3833	0.001125
15.4	0.001176						15.4	0.000943
15.4167	0.001167						15.4167	0.00072
15.4333	0.001109						15.4333	0.000256
15.45	0.0009						15.45	0.000272
15.4667	0.000612						15.4667	0.000669
15.4833	0.000543						15.4833	0.000575
15.5	0.000465						15.5	0.000402
15.5167	0.000243						15.5167	0.000456
15.5333	0.000392						15.5333	0.00031
15.55	0.000761						15.55	-3.5e-05
15.5667	0.00097						15.5667	-0.000281
15.5833	0.000948						15.5833	6.4e-05
15.6	0.000607						15.6	0.000378
15.6167	0.000262						15.6167	0.000261
15.6333	-0.0001						15.6333	0.000403
15.65	-0.0004						15.65	0.000166
15.6667	-0.00073						15.6667	-0.000152
15.6833	-0.00085						15.6833	-0.000179
15.7	-0.00078						15.7	-0.000106
15.7167	-0.00093						15.7167	-0.000126
15.7333	-0.00088						15.7333	-5.5e-05
15.75	-0.00083						15.75	0.000475
15.7667	-0.00078						15.7667	0.000926
15.7833	-0.00061						15.7833	0.001266
15.8	-0.00039						15.8	0.001327
15.8167	-0.00018						15.8167	0.001295
15.8333	-1.2e-05						15.8333	0.001593
15.85	-7.4e-05						15.85	0.001451
15.8667	-0.00036						15.8667	0.000999
15.8833	-0.00068						15.8833	0.000288
15.9	-0.00061						15.9	-0.000294
15.9167	-0.0007						15.9167	-0.000589
15.9333	-0.00046						15.9333	-0.000653
15.95	0.000143						15.95	-0.000478
15.9667	0.000458						15.9667	-0.001703
15.9833	0.000612						15.9833	-0.003398
16	-0.00036						16	-0.003312
16.0167	5.7e-05						16.0167	-0.003001
16.0333	0.001328						16.0333	-0.002539
16.05	-0.02062						16.05	-0.016127
16.0667	-0.06923						16.0667	-0.064486
16.0833	-0.15024						16.0833	-0.161984
16.1	-0.23982						16.1	-0.285353
16.1167	-0.31296						16.1167	-0.404725
16.1333	-0.36359						16.1333	-0.491508
16.15	-0.38897						16.15	-0.540391
16.1667	-0.39517						16.1667	-0.548864
16.1833	-0.39454						16.1833	-0.536417
16.2	-0.3915						16.2	-0.50851
16.2167	-0.38984						16.2167	-0.478388
16.2333	-0.3804						16.2333	-0.446296
16.25	-0.36729						16.25	-0.415584
16.2667	-0.34713						16.2667	-0.385322
16.2833	-0.32671						16.2833	-0.34926
16.3	-0.30278						16.3	-0.309298
16.3167	-0.28147						16.3167	-0.274331
16.3333	-0.26049						16.3333	-0.240365
16.35	-0.23617						16.35	-0.206679
16.3667	-0.21445						16.3667	-0.180373
16.3833	-0.19096						16.3833	-0.156167
16.4	-0.16818						16.4	-0.137451
16.4167	-0.15097						16.4167	-0.117812
16.4333	-0.13005						16.4333	-0.104262
16.45	-0.11385						16.45	-0.092873
16.4667	-0.1008						16.4667	-0.084603
16.4833	-0.09153						16.4833	-0.080124
16.5	-0.08105						16.5	-0.069594
16.5167	-0.07264						16.5167	-0.063102
16.5333	-0.06601						16.5333	-0.05265
16.55	-0.06015						16.55	-0.045088
16.5667	-0.05509						16.5667	-0.038796
16.5833	-0.05015						16.5833	-0.035974
16.6	-0.04592						16.6	-0.032092
16.6167	-0.04205						16.6167	-0.028378
16.6333	-0.03808						16.6333	-0.024434
16.65	-0.03476						16.65	-0.02133
16.6667	-0.03168						16.6667	-0.018936
16.6833	-0.02866						16.6833	-0.017712
16.7	-0.02584						16.7	-0.016868
16.7167	-0.02318						16.7167	-0.015553
16.7333	-0.02063						16.7333	-0.013908
16.75	-0.01807						16.75	-0.012443
16.7667	-0.01553						16.7667	-0.010528
16.7833	-0.01332						16.7833	-0.008842
16.8	-0.0122						16.8	-0.007687
16.8167	-0.01137						16.8167	-0.006872
16.8333	-0.01035						16.8333	-0.005826
16.85	-0.00908						16.85	-0.004741
16.8667	-0.00792						16.8667	-0.004275
16.8833	-0.00676						16.8833	-0.00398
16.9	-0.00574						16.9	-0.003844
16.9167	-0.00487						16.9167	-0.003549
16.9333	-0.00404						16.9333	-0.002934
16.95	-0.00312						16.95	-0.001898
16.9667	-0.00242						16.9667	-0.001473
16.9833	-0.0021						16.9833	-0.001008
17	-0.00184						17	-0.000393
17.0167	-0.00161						17.0167	-0.000128
17.0333	-0.00148						17.0333	-1.4e-05
17.05	-0.00156						17.05	0.00023
17.0667	-0.00173						17.0667	0.000354
17.0833	-0.00161						17.0833	0.000338
17.1	-0.00128						17.1	0.000192
17.1167	-0.00089						17.1167	0.000115
17.1333	-0.00054						17.1333	0.000217
17.15	-0.00043						17.15	0.00048
17.1667	-0.0004						17.1667	0.000712
17.1833	-0.00045						17.1833	0.000844
17.2	-0.00043						17.2	0.000977
17.2167	-0.0005						17.2167	0.001297
17.2333	-0.00045						17.2333	0.001336
17.25	-0.00019						17.25	0.001386
17.2667	0.000186						17.2667	0.001266
17.2833	0.000533						17.2833	0.001086
17.3	0.00076						17.3	0.000896
17.3167	0.000858						17.3167	0.000663
17.3333	0.000867						17.3333	0.000539
17.35	0.001015						17.35	0.000486
17.3667	0.001273						17.3667	0.000292
17.3833	0.001562						17.3833	-3.2e-05
17.4	0.00186						17.4	-0.000185
17.4167	0.00212						17.4167	-0.000363
17.4333	0.002209						17.4333	-0.000311
17.45	0.002179						17.45	-0.000309
17.4667	0.002099						17.4667	-0.000697
17.4833	0.001929						17.4833	-0.000884
17.5	0.002039						17.5	-0.001012
17.5167	0.00225						17.5167	-0.000765
17.5333	0.002382						17.5333	-0.000759
17.55	0.002403						17.55	-0.000792
17.5667	0.002205						17.5667	-0.000676
17.5833	0.002007						17.5833	-0.000589
17.6	0.001858						17.6	-0.000493
17.6167	0.001482						17.6167	-0.000152
17.6333	0.001056						17.6333	-0.000111
17.65	0.0009						17.65	-0.000221
17.6667	0.001154						17.6667	-0.00026
17.6833	0.001417						17.6833	-0.00025
17.7	0.001541						17.7	-4e-05
17.7167	0.001677						17.7167	0.000275
17.7333	0.001644						17.7333	0.000478
17.75	0.00127						17.75	0.000532
17.7667	0.000986						17.7667	0.000236
17.7833	0.000873						17.7833	-0.000121
17.8	0.000999						17.8	-0.000337
17.8167	0.001138						17.8167	-0.00054
17.8333	0.001196						17.8333	-0.000593
17.85	0.001035						17.85	-0.000637
17.8667	0.000964						17.8667	-0.0007
17.8833	0.000932						17.8833	-0.000784
17.9	0.001021						17.9	-0.000747
17.9167	0.001081						17.9167	-0.000487
17.9333	0.000961						17.9333	0.000471
17.95	0.000951						17.95	0.00071
17.9667	0.001051						17.9667	0.000249
17.9833	0.000941						17.9833	-8.2e-05
18	0.000652						18	-0.000683
18.0167	0.000292						18.0167	-0.000771
18.0333	-8e-06						18.0333	8e-05
18.05	-0.00012						18.05	0.000632
18.0667	-6.7e-05						18.0667	-0.000267
18.0833	0.000113						18.0833	-0.001176
18.1	0.000353						18.1	-0.001255
18.1167	0.000282						18.1167	-0.001751
18.1333	1e-05						18.1333	-0.001737
18.15	-0.00035						18.15	-0.001304
18.1667	-0.00086						18.1667	-0.001031
18.1833	-0.0013						18.1833	-0.001468
18.2	-0.00166						18.2	-0.001464
18.2167	-0.00175						18.2167	-0.001408
18.2333	-0.00164						18.2333	-0.000992
18.25	-0.00153						18.25	-0.000536
18.2667	-0.0015						18.2667	-0.000331
18.2833	-0.00153						18.2833	-3.5e-05
18.3	-0.00145						18.3	0.000431
18.3167	-0.00139						18.3167	0.000591
18.3333	-0.00132						18.3333	0.00039
18.35	-0.00108						18.35	0.000239
18.3667	-0.00113						18.3667	0.000278
18.3833	-0.00136						18.3833	0.000767
18.4	-0.00165						18.4	0.000826
18.4167	-0.00139						18.4167	0.000511
18.4333	-0.00024						18.4333	-1.6e-05
18.45	0.000803						18.45	-0.000173
18.4667	0.000719						18.4667	-0.000529
18.4833	0.000956						18.4833	-0.001906
18.5	0.001212						18.5	-0.004123
18.5167	0.002155						18.5167	-0.003553
18.5333	0.000868						18.5333	-0.005825
18.55	-0.00938						18.55	-0.010697
18.5667	-0.0395						18.5667	-0.036818
18.5833	-0.09641						18.5833	-0.10213
18.6	-0.16405						18.6	-0.185951
18.6167	-0.2181						18.6167	-0.265627
18.6333	-0.24888						18.6333	-0.326142
18.65	-0.26059						18.65	-0.357728
18.6667	-0.26447						18.6667	-0.357104
18.6833	-0.25558						18.6833	-0.33626
18.7	-0.2442						18.7	-0.313316
18.7167	-0.23673						18.7167	-0.289514
18.7333	-0.23097						18.7333	-0.266603
18.75	-0.22699						18.75	-0.249063
18.7667	-0.21344						18.7667	-0.222422
18.7833	-0.20044						18.7833	-0.203471
18.8	-0.18692						18.8	-0.17806
18.8167	-0.17132						18.8167	-0.159712
18.8333	-0.15473						18.8333	-0.141254
18.85	-0.13673						18.85	-0.116286
18.8667	-0.12161						18.8667	-0.101628
18.8833	-0.10968						18.8833	-0.08812
18.9	-0.10075						18.9	-0.082382
18.9167	-0.08734						18.9167	-0.070875
18.9333	-0.07566						18.9333	-0.065749
18.95	-0.06801						18.95	-0.056723
18.9667	-0.06256						18.9667	-0.048087
18.9833	-0.05745						18.9833	-0.042911
19	-0.05307						19	-0.038704
19.0167	-0.04961						19.0167	-0.033429
19.0333	-0.04591						19.0333	-0.023384
19.05	-0.04212						19.05	-0.019979
19.0667	-0.03829						19.0667	-0.019784
19.0833	-0.03481						19.0833	-0.017509
19.1	-0.03175						19.1	-0.016094
19.1167	-0.02885						19.1167	-0.015659
19.1333	-0.02621						19.1333	-0.014995
19.15	-0.0241						19.15	-0.01372
19.1667	-0.02204						19.1667	-0.012236
19.1833	-0.02016						19.1833	-0.010761
19.2	-0.01827						19.2	-0.009416
19.2167	-0.01666						19.2167	-0.008281
19.2333	-0.01525						19.2333	-0.006597
19.25	-0.01375						19.25	-0.005272
19.2667	-0.0122						19.2667	-0.004287
19.2833	-0.01074						19.2833	-0.002602
19.3	-0.00947						19.3	-0.001487
19.3167	-0.00834						19.3167	-0.000601
19.3333	-0.00748						19.3333	0.000225
19.35	-0.00658						19.35	0.000802
19.3667	-0.00586						19.3667	0.001738
19.3833	-0.0053						19.3833	0.002204
19.4	-0.00478						19.4	0.00278
19.4167	-0.00451						19.4167	0.002268
19.4333	-0.00434						19.4333	0.001836
19.45	-0.00409						19.45	0.001274
19.4667	-0.00394						19.4667	0.000652
19.4833	-0.00359						19.4833	9e-05
19.5	-0.00298						19.5	-0.000352
19.5167	-0.00228						19.5167	-0.000712
19.5333	-0.00181						19.5333	-0.000841
19.55	-0.00117						19.55	-0.000781
19.5667	-0.0005						19.5667	-0.00068
19.5833	-0.00013						19.5833	-0.000419
19.6	-2e-05						19.6	-0.000589
19.6167	-0.00012						19.6167	-0.000775
19.6333	-0.00025						19.6333	-0.000981
19.65	-0.00045						19.65	-0.000877
19.6667	-0.00048						19.6667	-0.000753
19.6833	-0.00062						19.6833	-1.9e-05
19.7	-0.00081						19.7	0.000325
19.7167	-0.0006						19.7167	0.000423
19.7333	-0.00041						19.7333	0.000451
19.75	-0.00012						19.75	0.000499
19.7667	8.4e-05						19.7667	0.000558
19.7833	0.000179						19.7833	0.000506
19.8	0.000334						19.8	0.000664
19.8167	0.00032						19.8167	0.000736
19.8333	0.000156						19.8333	0.00088
19.85	-8.8e-05						19.85	0.000843
19.8667	-0.00026						19.8667	0.000756
19.8833	-0.00063						19.8833	0.000539
19.9	-0.00091						19.9	0.000192
19.9167	-0.001						19.9167	0.00026
19.9333	-0.00093						19.9333	0.000119
19.95	-0.00076						19.95	9.8e-05
19.9667	-0.00058						19.9667	-0.000254
19.9833	-0.00026						19.9833	-0.000685
20	-4e-06						20	-0.000756
20.0167	0.000375						20.0167	-0.000723
20.0333	0.000885						20.0333	-0.000888
20.05	0.001144						20.05	-0.000673
20.0667	0.001304						20.0667	-0.000178
20.0833	0.001694						20.0833	0.000236
20.1	0.001793						20.1	0.000361
20.1167	0.001625						20.1167	5.1e-05
20.1333	0.001277						20.1333	-9.8e-05
20.15	0.001009						20.15	-3.6e-05
20.1667	0.000771						20.1667	9.5e-05
20.1833	0.000503						20.1833	5.6e-05
20.2	0.000415						20.2	6.8e-05
20.2167	0.000459						20.2167	-0.000265
20.2333	0.000484						20.2333	-0.000657
20.25	0.000539						20.25	-0.000788
20.2667	0.000324						20.2667	-0.000819
20.2833	0.000209						20.2833	-0.00082
20.3	0.000483						20.3	-0.000782
20.3167	0.0007						20.3167	-0.000807
20.3333	0.000308						20.3333	-0.00106
20.35	-2.4e-05						20.35	-0.000853
20.3667	-0.00029						20.3667	-0.000486
20.3833	-0.00048						20.3833	-0.000319
20.4	-0.00075						20.4	0.000218
20.4167	-0.00128						20.4167	0.000602
20.4333	-0.00157						20.4333	0.000858
20.45	-0.00134						20.45	0.001084
20.4667	-0.00081						20.4667	0.001081
20.4833	-0.00046						20.4833	0.000977
20.5	-0.00021						20.5	0.001363
20.5167	-6.3e-05						20.5167	0.001787
20.5333	1e-06						20.5333	0.001494
20.55	5e-06						20.55	0.001391
20.5667	3e-05						20.5667	0.000977
20.5833	-8.6e-05						20.5833	0.000824
20.6	-0.00031						20.6	0.000911
20.6167	-0.00058						20.6167	0.000926
20.6333	-0.00079						20.6333	0.001013
20.65	-0.00066						20.65	0.000851
20.6667	-0.00035						20.6667	0.000709
20.6833	-0.0001						20.6833	-4e-06
20.7	-1.2e-05						20.7	-0.000486
20.7167	5e-05						20.7167	-0.00057
20.7333	9.3e-05						20.7333	5.8e-05
20.75	0.000147						20.75	0.000437
20.7667	0.0003						20.7667	0.000636
20.7833	0.000424						20.7833	0.000624
20.8	0.000467						20.8	0.000963
20.8167	0.000625						20.8167	0.001129
20.8333	0.000854						20.8333	0.001229
20.85	0.001033						20.85	0.001828
20.8667	0.001153						20.8667	0.001878
20.8833	0.001432						20.8833	0.001867
20.9	0.001812						20.9	0.001737
20.9167	0.002166						20.9167	0.001504
20.9333	0.002251						20.9333	0.001444
20.95	0.002117						20.95	0.001223
20.9667	0.002413						20.9667	0.001593
20.9833	0.002649						20.9833	0.000863
21	0.001695						21	-0.000107
21.0167	-0.00059						21.0167	6.9e-05
21.0333	-0.00237						21.0333	0.000428
21.05	-0.01131						21.05	-0.004164
21.0667	-0.03542						21.0667	-0.019695
21.0833	-0.07473						21.0833	-0.059216
21.1	-0.12795						21.1	-0.117247
21.1167	-0.1655						21.1167	-0.179793
21.1333	-0.18911						21.1333	-0.231187
21.15	-0.19614						21.15	-0.260741
21.1667	-0.19101						21.1667	-0.262775
21.1833	-0.18316						21.1833	-0.241629
21.2	-0.16973						21.2	-0.217123
21.2167	-0.16383						21.2167	-0.198542
21.2333	-0.16012						21.2333	-0.18499
21.25	-0.1566						21.25	-0.171128
21.2667	-0.14113						21.2667	-0.156786
21.2833	-0.12972						21.2833	-0.139134
21.3	-0.12578						21.3	-0.125862
21.3167	-0.11729						21.3167	-0.116347
21.3333	-0.10515						21.3333	-0.105651
21.35	-0.09963						21.35	-0.092234
21.3667	-0.08747						21.3667	-0.085298
21.3833	-0.07547						21.3833	-0.077652
21.4	-0.06615						21.4	-0.069155
21.4167	-0.05827						21.4167	-0.058167
21.4333	-0.05339						21.4333	-0.050308
21.45	-0.04846						21.45	-0.045709
21.4667	-0.04359						21.4667	-0.040859
21.4833	-0.03974						21.4833	-0.03731
21.5	-0.03565						21.5	-0.033331
21.5167	-0.03178						21.5167	-0.030451
21.5333	-0.02994						21.5333	-0.02959
21.55	-0.02805						21.55	-0.02821
21.5667	-0.02597						21.5667	-0.02653
21.5833	-0.02371						21.5833	-0.025009
21.6	-0.02184						21.6	-0.023559
21.6167	-0.02004						21.6167	-0.021748
21.6333	-0.01821						21.6333	-0.020268
21.65	-0.01677						21.65	-0.019248
21.6667	-0.01554						21.6667	-0.018528
21.6833	-0.01445						21.6833	-0.017688
21.7	-0.0134						21.7	-0.016368
21.7167	-0.01264						21.7167	-0.014939
21.7333	-0.01191						21.7333	-0.01397
21.75	-0.0112						21.75	-0.012892
21.7667	-0.01059						21.7667	-0.011434
21.7833	-0.00997						21.7833	-0.010335
21.8	-0.009						21.8	-0.009587
21.8167	-0.00813						21.8167	-0.008831
21.8333	-0.00731						21.8333	-0.007866
21.85	-0.00641						21.85	-0.007271
21.8667	-0.00573						21.8667	-0.006506
21.8833	-0.00523						21.8833	-0.006171
21.9	-0.00506						21.9	-0.005746
21.9167	-0.00488						21.9167	-0.005194
21.9333	-0.00455						21.9333	-0.004764
21.95	-0.00423						21.95	-0.004934
21.9667	-0.00395						21.9667	-0.004594
21.9833	-0.00355						21.9833	-0.004114
22	-0.00321						22	-0.003774
22.0167	-0.00303						22.0167	-0.003338
22.0333	-0.00289						22.0333	-0.003014
22.05	-0.00262						22.05	-0.00315
22.0667	-0.0027						22.0667	-0.003177
22.0833	-0.00256						22.0833	-0.003143
22.1	-0.00222						22.1	-0.00311
22.1167	-0.00174						22.1167	-0.003241
22.1333	-0.00138						22.1333	-0.003815
22.15	-0.00107						22.15	-0.00387
22.1667	-0.00085						22.1667	-0.004054
22.1833	-0.00044						22.1833	-0.004168
22.2	0.000148						22.2	-0.003773
22.2167	0.000655						22.2167	-0.004003
22.2333	0.001252						22.2333	-0.003707
22.25	0.001729						22.25	-0.002991
22.2667	0.001746						22.2667	-0.003105
22.2833	0.001623						22.2833	-0.003859
22.3	0.00145						22.3	-0.003693
22.3167	0.001047						22.3167	-0.004173
22.3333	0.000963						22.3333	-0.004738
22.35	0.00125						22.35	-0.004553
22.3667	0.000956						22.3667	-0.003798
22.3833	0.001063						22.3833	-0.003053
22.4	0.00079						22.4	-0.002688
22.4167	0.000156						22.4167	-0.002591
22.4333	-0.00016						22.4333	-0.003118
22.45	-0.0005						22.45	-0.003336
22.4667	-0.00089						22.4667	-0.003253
22.4833	-0.00111						22.4833	-0.003441
22.5	-0.00129						22.5	-0.003529
22.5167	-0.00175						22.5167	-0.003124
22.5333	-0.00237						22.5333	-0.002925
22.55	-0.0029						22.55	-0.002626
22.5667	-0.00311						22.5667	-0.002137
22.5833	-0.00323						22.5833	-0.001428
22.6	-0.0031						22.6	-0.000919
22.6167	-0.00274						22.6167	-0.000958
22.6333	-0.00238						22.6333	-0.001062
22.65	-0.00206						22.65	-0.001426
22.6667	-0.00192						22.6667	-0.00184
22.6833	-0.00172						22.6833	-0.001984
22.7	-0.00134						22.7	-0.001838
22.7167	-0.00089						22.7167	-0.001349
22.7333	-0.00046						22.7333	-0.001015
22.75	-0.00022						22.75	-0.001451
22.7667	2.5e-05						22.7667	-0.001827
22.7833	0.000205						22.7833	-0.001173
22.8	0.000205						22.8	-0.000478
22.8167	-7e-06						22.8167	-0.00027
22.8333	-0.00016						22.8333	-0.000755
22.85	-0.00012						22.85	-0.001221
22.8667	-4.6e-05						22.8667	-0.000416
22.8833	0.000141						22.8833	0.000118
22.9	0.000158						22.9	-0.000177
22.9167	0.000143						22.9167	-0.000337
22.9333	8.7e-05						22.9333	1.1e-05
22.95	0						22.95	0.000728
22.9667	-0.00013						22.9667	0.001555
22.9833	-5.3e-05						22.9833	0.001673
23	0.000351						23	0.00196
23.0167	0.000832						23.0167	0.002245
23.0333	0.001061						23.0333	0.002077
23.05	0.001281						23.05	0.00165
23.0667	0.00136						23.0667	0.001172
23.0833	0.00126						23.0833	0.000785
23.1	0.001019						23.1	0.000327
23.1167	0.000886						23.1167	-0.000232
23.1333	0.00081						23.1333	-0.000532
23.15	0.000815						23.15	-0.000393
23.1667	0.000739						23.1667	-0.000323
23.1833	0.000614						23.1833	-0.000764
23.2	0.000308						23.2	-0.001134
23.2167	7.9e-05						23.2167	-0.000866
23.2333	0.000117						23.2333	-0.000258
23.25	-6.5e-05						23.25	0.00019
23.2667	-0.00021						23.2667	0.000178
23.2833	-0.00036						23.2833	-0.000344
23.3	-0.00051						23.3	-0.000756
23.3167	-0.00086						23.3167	-0.000558
23.3333	-0.00117						23.3333	3e-05
23.35	-0.00142						23.35	0.000519
23.3667	-0.00181						23.3667	0.001067
23.3833	-0.00251						23.3833	0.001235
23.4	-0.00271						23.4	0.002033
23.4167	-0.00269						23.4167	0.003233
23.4333	-0.00288						23.4333	0.004113
23.45	-0.00283						23.45	0.004423
23.4667	-0.00372						23.4667	0.003913
23.4833	-0.00366						23.4833	0.003364
23.5	-0.00292						23.5	0.003174
23.5167	-0.00013						23.5167	0.000176
23.5333	-0.00055						23.5333	-0.002222
23.55	-0.00899						23.55	-0.012469
23.5667	-0.02867						23.5667	-0.020946
23.5833	-0.05968						23.5833	-0.055083
23.6	-0.09874						23.6	-0.1037
23.6167	-0.12935						23.6167	-0.150146
23.6333	-0.1474						23.6333	-0.18305
23.65	-0.15075						23.65	-0.195214
23.6667	-0.1434						23.6667	-0.187538
23.6833	-0.13558						23.6833	-0.172303
23.7	-0.12834						23.7	-0.154257
23.7167	-0.11928						23.7167	-0.13673
23.7333	-0.11129						23.7333	-0.118811
23.75	-0.10186						23.75	-0.103302
23.7667	-0.0959						23.7667	-0.093473
23.7833	-0.08906						23.7833	-0.087144
23.8	-0.08263						23.8	-0.079426
23.8167	-0.0767						23.8167	-0.072115
23.8333	-0.07128						23.8333	-0.063463
23.85	-0.0654						23.85	-0.056191
23.8667	-0.06						23.8667	-0.048439
23.8833	-0.05448						23.8833	-0.043497
23.9	-0.0495						23.9	-0.041635
23.9167	-0.04534						23.9167	-0.037082
23.9333	-0.04164						23.9333	-0.028046
23.95	-0.0387						23.95	-0.018531
23.9667	-0.03549						23.9667	-0.016526
23.9833	-0.03297						23.9833	-0.01554
24	-0.03044						24	-0.014665
24.0167	-0.02768						24.0167	-0.013238
24.0333	-0.02518						24.0333	-0.011389
24.05	-0.02256						24.05	-0.00949
24.0667	-0.02023						24.0667	-0.007721
24.0833	-0.01826						24.0833	-0.006163
24.1	-0.01639						24.1	-0.004874
24.1167	-0.01463						24.1167	-0.004263
24.1333	-0.01333						24.1333	-0.003751
24.15	-0.01234						24.15	-0.003428
24.1667	-0.01133						24.1667	-0.002535
24.1833	-0.01022						24.1833	-0.001633
24.2	-0.00918						24.2	-0.00066
24.2167	-0.0084						24.2167	0.000214
24.2333	-0.00761						24.2333	0.00106
24.25	-0.00674						24.25	0.001537
24.2667	-0.00611						24.2667	0.001943
24.2833	-0.00563						24.2833	0.00223
24.3	-0.00496						24.3	0.002186
24.3167	-0.0043						24.3167	0.001894
24.3333	-0.00355						24.3333	0.001745
24.35	-0.00288						24.35	0.001235
24.3667	-0.00227						24.3667	0.001106
24.3833	-0.00182						24.3833	0.001136
24.4	-0.00157						24.4	0.001316
24.4167	-0.00151						24.4167	0.001719
24.4333	-0.00163						24.4333	0.001743
24.45	-0.00179						24.45	0.001778
24.4667	-0.00164						24.4667	0.001913
24.4833	-0.00147						24.4833	0.001767
24.5	-0.00127						24.5	0.001462
24.5167	-0.00127						24.5167	0.000958
24.5333	-0.00128						24.5333	0.000507
24.55	-0.00106						24.55	-7.4e-05
24.5667	-0.00076						24.5667	-0.000475
24.5833	-0.00054						24.5833	-0.000666
24.6	-0.00053						24.6	-0.000687
24.6167	-0.00046						24.6167	-0.000366
24.6333	-0.00041						24.6333	-0.000262
24.65	-0.00064						24.65	-0.000179
24.6667	-0.00082						24.6667	0.000175
24.6833	-0.001						24.6833	0.000498
24.7	-0.00114						24.7	0.000551
24.7167	-0.00124						24.7167	0.000627
24.7333	-0.00114						24.7333	0.000485
24.75	-0.00097						24.75	0.000293
24.7667	-0.00075						24.7667	0.000311
24.7833	-0.00036						24.7833	0.00017
24.8	-3.2e-05						24.8	0.000148
24.8167	0.000393						24.8167	0.000148
24.8333	0.000498						24.8333	0.000211
24.85	0.000543						24.85	0.000263
24.8667	0.000637						24.8667	0.000196
24.8833	0.000512						24.8833	0.000349
24.9	0.000377						24.9	0.000682
24.9167	0.000172						24.9167	0.001026
24.9333	0.000197						24.9333	0.001493
24.95	0.000291						24.95	0.001641
24.9667	0.000446						24.9667	0.001508
24.9833	0.000611						24.9833	0.001245
25	0.000666						25	0.001162
25.0167	0.000802						25.0167	0.001241
25.0333	0.000807						25.0333	0.001552
25.05	0.000713						25.05	0.002053
25.0667	0.000569						25.0667	0.002784
25.0833	0.000404						25.0833	0.002605
25.1	0.00036						25.1	0.002636
25.1167	0.000396						25.1167	0.003088
25.1333	0.000483						25.1333	0.003872
25.15	0.00055						25.15	0.003715
25.1667	0.000687						25.1667	0.003558
25.1833	0.000843						25.1833	0.003252
25.2	0.00074						25.2	0.002935
25.2167	0.000397						25.2167	0.002908
25.2333	0.000185						25.2333	0.002481
25.25	0.000112						25.25	0.001864
25.2667	0.00022						25.2667	0.001207
25.2833	6.8e-05						25.2833	0.000529
25.3	-0.00017						25.3	0.000262
25.3167	-0.00017						25.3167	-0.000237
25.3333	-0.0003						25.3333	-0.000719
25.35	-0.00056						25.35	-0.001121
25.3667	-0.00072						25.3667	-0.001583
25.3833	-0.00067						25.3833	-0.002095
25.4	-0.00053						25.4	-0.001927
25.4167	-0.00035						25.4167	-0.002053
25.4333	-0.0003						25.4333	-0.002383
25.45	-0.00053						25.45	-0.002494
25.4667	-0.00088						25.4667	-0.002755
25.4833	-0.00116						25.4833	-0.002996
25.5	-0.00145						25.5	-0.003047
25.5167	-0.00135						25.5167	-0.003223
25.5333	-0.00129						25.5333	-0.003326
25.55	-0.00097						25.55	-0.003409
25.5667	-0.00077						25.5667	-0.003472
25.5833	-0.00055						25.5833	-0.003545
25.6	-0.00013						25.6	-0.003788
25.6167	0.000278						25.6167	-0.003607
25.6333	0.000538						25.6333	-0.003504
25.65	0.000528						25.65	-0.003331
25.6667	0.000738						25.6667	-0.003427
25.6833	0.000778						25.6833	-0.003544
25.7	0.000888						25.7	-0.003381
25.7167	0.000878						25.7167	-0.003774
25.7333	0.0008						25.7333	-0.004184
25.75	0.000892						25.75	-0.003525
25.7667	0.001074						25.7667	-0.002655
25.7833	0.001125						25.7833	0.001064
25.8	0.000827						25.8	0.003044
25.8167	0.00059						25.8167	0.003068
25.8333	0.000433						25.8333	0.002285
25.85	0.000367						25.85	0.001713
25.8667	0.000281						25.8667	0.00099
25.8833	0.000204						25.8833	0.000557
25.9	-0.00026						25.9	0.000524
25.9167	-0.00089						25.9167	0.000547
25.9333	-0.00085						25.9333	-0.000466
25.95	-0.00107						25.95	-0.00124
25.9667	-0.00128						25.9667	-0.001664
25.9833	-0.00218						25.9833	-0.002007
26	-0.0016						26	-0.001781
26.0167	-0.00081						26.0167	-0.000828
26.0333	-0.00353						26.0333	-0.000741
26.05	-0.00924						26.05	-0.002255
26.0667	-0.02368						26.0667	-0.010258
26.0833	-0.05085						26.0833	-0.034451
26.1	-0.0835						26.1	-0.072265
26.1167	-0.1109						26.1167	-0.113841
26.1333	-0.12481						26.1333	-0.145723
26.15	-0.12581						26.15	-0.161245
26.1667	-0.11872						26.1667	-0.156166
26.1833	-0.11103						26.1833	-0.137818
26.2	-0.09943						26.2	-0.12261
26.2167	-0.08803						26.2167	-0.098374
26.2333	-0.07437						26.2333	-0.082413
26.25	-0.05311						26.25	-0.073272
26.2667	-0.04813						26.2667	-0.065911
26.2833	-0.052						26.2833	-0.05987
26.3	-0.05478						26.3	-0.057439
26.3167	-0.05415						26.3167	-0.05362
26.3333	-0.05233						26.3333	-0.044675
26.35	-0.04969						26.35	-0.03997
26.3667	-0.04686						26.3667	-0.036954
26.3833	-0.04395						26.3833	-0.033669
26.4	-0.04119						26.4	-0.030964
26.4167	-0.03756						26.4167	-0.02852
26.4333	-0.03432						26.4333	-0.02602
26.45	-0.0315						26.45	-0.023419
26.4667	-0.0289						26.4667	-0.020869
26.4833	-0.02637						26.4833	-0.018198
26.5	-0.02356						26.5	-0.015798
26.5167	-0.02086						26.5167	-0.013518
26.5333	-0.01846						26.5333	-0.012371
26.55	-0.01626						26.55	-0.011544
26.5667	-0.01447						26.5667	-0.010937
26.5833	-0.01277						26.5833	-0.01002
26.6	-0.01117						26.6	-0.008843
26.6167	-0.00967						26.6167	-0.007706
26.6333	-0.00831						26.6333	-0.006441
26.65	-0.00733						26.65	-0.005526
26.6667	-0.00654						26.6667	-0.004521
26.6833	-0.00574						26.6833	-0.003876
26.7	-0.00499						26.7	-0.003581
26.7167	-0.00444						26.7167	-0.003326
26.7333	-0.00405						26.7333	-0.003122
26.75	-0.00372						26.75	-0.002718
26.7667	-0.00326						26.7667	-0.002044
26.7833	-0.00263						26.7833	-0.00117
26.8	-0.00215						26.8	-0.000675
26.8167	-0.00192						26.8167	-0.000911
26.8333	-0.00163						26.8333	-0.001396
26.85	-0.00118						26.85	-0.002272
26.8667	-0.00078						26.8667	-0.003367
26.8833	-0.00036						26.8833	-0.000183
26.9	0.000215						26.9	0.015152
26.9167	0.000725						26.9167	0.021647
26.9333	0.000938						26.9333	0.019783
26.95	0.000981						26.95	0.00716
26.9667	0.000814						26.9667	0.001656
26.9833	0.000776						26.9833	-0.001058
27	0.000749						27	-0.003281
27.0167	0.000643						27.0167	-0.003354
27.0333	0.00054						27.0333	-0.002815
27.05	0.000446						27.05	-0.002966
27.0667	0.000643						27.0667	-0.002867
27.0833	0.00054						27.0833	-0.002527
27.1	0.000606						27.1	-0.002388
27.1167	0.000674						27.1167	-0.002118
27.1333	0.000864						27.1333	-0.001884
27.15	0.000985						27.15	-0.001561
27.1667	0.000826						27.1667	-0.001067
27.1833	0.000626						27.1833	-0.000574
27.2	0.000557						27.2	-0.00032
27.2167	0.000538						27.2167	-0.000165
27.2333	0.000413						27.2333	-0.000136
27.25	0.000108						27.25	-0.000108
27.2667	-0.00013						27.2667	-0.000249
27.2833	-0.00031						27.2833	4e-05
27.3	-0.0003						27.3	0.000559
27.3167	-0.00023						27.3167	0.00084
27.3333	-0.00023						27.3333	0.001086
27.35	-5.5e-05						27.35	0.001431
27.3667	0.000174						27.3667	0.001807
27.3833	0.000623						27.3833	0.002312
27.4	0.001672						27.4	0.002578
27.4167	0.002662						27.4167	0.002586
27.4333	0.003185						27.4333	0.002499
27.45	0.003237						27.45	0.002182
27.4667	0.00295						27.4667	0.001376
27.4833	0.002743						27.4833	0.001019
27.5	0.003096						27.5	0.000782
27.5167	0.00341						27.5167	0.000947
27.5333	0.003706						27.5333	0.001428
27.55	0.002861						27.55	0.001299
27.5667	0.002957						27.5667	0.00067
27.5833	0.002243						27.5833	-2.9e-05
27.6	0.001399						27.6	-0.000319
27.6167	0.000865						27.6167	0.000154
27.6333	0.000271						27.6333	0.000372
27.65	-4.4e-05						27.65	0.00049
27.6667	-0.00041						27.6667	-0.000363
27.6833	-0.00058						27.6833	-0.000995
27.7	-0.00108						27.7	-0.000777
27.7167	-0.00164						27.7167	-0.000258
27.7333	-0.0025						27.7333	-0.000214
27.75	-0.00332						27.75	-0.00042
27.7667	-0.004						27.7667	-0.000756
27.7833	-0.00436						27.7833	-0.001152
27.8	-0.00441						27.8	-0.001368
27.8167	-0.00419						27.8167	-0.001403
27.8333	-0.00373						27.8333	-0.001253
27.85	-0.00294						27.85	-0.001063
27.8667	-0.00242						27.8667	-0.000924
27.8833	-0.00209						27.8833	-0.000934
27.9	-0.00174						27.9	-0.000954
27.9167	-0.00142						27.9167	-0.001303
27.9333	-0.00107						27.9333	-0.001207
27.95	-0.0007						27.95	-0.001392
27.9667	-0.00045						27.9667	-0.001537
27.9833	-0.00034						27.9833	-0.001211
28	-0.00038						28	-0.001216
28.0167	-0.00042						28.0167	-0.001008
28.0333	-0.00011						28.0333	-0.000837
28.05	0.000238						28.05	-0.000465
28.0667	0.000222						28.0667	-0.000193
28.0833	-0.0001						28.0833	0.000179
28.1	-0.00013						28.1	0.000451
28.1167	5.3e-05						28.1167	0.000775
28.1333	0.000122						28.1333	0.000934
28.15	-5.9e-05						28.15	0.001213
28.1667	-0.00016						28.1667	0.001183
28.1833	-6.1e-05						28.1833	0.001042
28.2	-2.2e-05						28.2	0.001101
28.2167	-0.00029						28.2167	0.000973
28.2333	-0.00053						28.2333	0.00078
28.25	-0.00072						28.25	0.000868
28.2667	-0.00101						28.2667	0.000815
28.2833	-0.00132						28.2833	0.000713
28.3	-0.00112						28.3	0.00078
28.3167	-0.00072						28.3167	0.00094
28.3333	-0.00022						28.3333	0.001076
28.35	0.000352						28.35	0.001202
28.3667	0.000633						28.3667	0.001299
28.3833	0.000733						28.3833	0.001105
28.4	0.001214						28.4	0.001141
28.4167	0.001294						28.4167	0.001409
28.4333	0.001732						28.4333	0.001744
28.45	0.002031						28.45	0.002368
28.4667	0.003219						28.4667	0.002853
28.4833	0.005237						28.4833	0.003297
28.5	0.006985						28.5	0.003462
28.5167	0.006153						28.5167	0.003578
28.5333	0.002119						28.5333	0.00287
28.55	-0.00543						28.55	-5.7e-05
28.5667	-0.02021						28.5667	-0.008245
28.5833	-0.04094						28.5833	-0.026763
28.6	-0.07008						28.6	-0.059791
28.6167	-0.0876						28.6167	-0.093797
28.6333	-0.09292						28.6333	-0.121329
28.65	-0.09413						28.65	-0.13322
28.6667	-0.09102						28.6667	-0.132151
28.6833	-0.08769						28.6833	-0.118093
28.7	-0.08294						28.7	-0.100294
28.7167	-0.07653						28.7167	-0.082524
28.7333	-0.06996						28.7333	-0.066
28.75	-0.06569						28.75	-0.053376
28.7667	-0.06153						28.7667	-0.046442
28.7833	-0.05687						28.7833	-0.040698
28.8	-0.0523						28.8	-0.038874
28.8167	-0.04804						28.8167	-0.037639
28.8333	-0.04395						28.8333	-0.035411
28.85	-0.04042						28.85	-0.032843
28.8667	-0.03749						28.8667	-0.030765
28.8833	-0.03482						28.8833	-0.028176
28.9	-0.0318						28.9	-0.025368
28.9167	-0.02898						28.9167	-0.022919
28.9333	-0.02649						28.9333	-0.020918
28.95	-0.02393						28.95	-0.019347
28.9667	-0.02151						28.9667	-0.017905
28.9833	-0.01857						28.9833	-0.016774
29	-0.01599						29	-0.015112
29.0167	-0.01365						29.0167	-0.013451
29.0333	-0.01235						29.0333	-0.011617
29.05	-0.01171						29.05	-0.009944
29.0667	-0.01085						29.0667	-0.008551
29.0833	-0.00963						29.0833	-0.007157
29.1	-0.00871						29.1	-0.005964
29.1167	-0.00775						29.1167	-0.004961
29.1333	-0.0068						29.1333	-0.004106
29.15	-0.00592						29.15	-0.003332
29.1667	-0.0049						29.1667	-0.002808
29.1833	-0.00418						29.1833	-0.002354
29.2	-0.00385						29.2	-0.001949
29.2167	-0.00351						29.2167	-0.001795
29.2333	-0.00335						29.2333	-0.001601
29.25	-0.00301						29.25	-0.001647
29.2667	-0.00267						29.2667	-0.001593
29.2833	-0.00235						29.2833	-0.00145
29.3	-0.00187						29.3	-0.001196
29.3167	-0.00153						29.3167	-0.001082
29.3333	-0.0012						29.3333	-0.000919
29.35	-0.00078						29.35	-0.000397
29.3667	-0.00021						29.3667	-0.000364
29.3833	8.5e-05						29.3833	-0.000642
29.4	0.000142						29.4	-0.000559
29.4167	0.000308						29.4167	-0.000667
29.4333	0.000704						29.4333	-0.000987
29.45	0.00084						29.45	-0.001017
29.4667	0.000766						29.4667	-0.000797
29.4833	0.000752						29.4833	-0.000247
29.5	0.000608						29.5	-0.000217
29.5167	0.000394						29.5167	0.000103
29.5333	0.00038						29.5333	0.001229
29.55	0.000526						29.55	0.001856
29.5667	0.000652						29.5667	0.001912
29.5833	0.000568						29.5833	0.001779
29.6	0.000273						29.6	0.001235
29.6167	-0.00019						29.6167	0.000891
29.6333	-0.00041						29.6333	0.000462
29.65	-0.00034						29.65	1.4e-05
29.6667	-0.00031						29.6667	-0.000325
29.6833	-0.00035						29.6833	-0.000893
29.7	-0.00036						29.7	-0.001252
29.7167	-0.00034						29.7167	-0.001391
29.7333	-0.00039						29.7333	-0.001876
29.75	-0.00055						29.75	-0.001821
29.7667	-0.00073						29.7667	-0.001577
29.7833	-0.00082						29.7833	-0.001292
29.8	-0.00091						29.8	-0.001397
29.8167	-0.00064						29.8167	-0.001643
29.8333	-0.0002						29.8333	-0.001986
29.85	0.00037						29.85	-0.002169
29.8667	0.000666						29.8667	-0.001952
29.8833	0.000792						29.8833	-0.001565
29.9	0.000918						29.9	-0.000728
29.9167	0.001135						29.9167	-0.000362
29.9333	0.001331						29.9333	-8.3e-05
29.95	0.001238						29.95	-1.4e-05
29.9667	0.000954						29.9667	-0.000285
29.9833	0.000711						29.9833	-0.000696
30	0.000317						30	-0.001067
30.0167	0.000194						30.0167	-0.001129
30.0333	-0.00011						30.0333	-0.000838
30.05	-0.00011						30.05	-0.000557
30.0667	-1.5e-05						30.0667	-0.000796
30.0833	-8e-06						30.0833	-0.000495
30.1	2.9e-05						30.1	-0.000315
30.1167	0.000336						30.1167	-0.000585
30.1333	0.000304						30.1333	-0.000441
30.15	0.000322						30.15	-0.000448
30.1667	0.00024						30.1667	-0.000634
30.1833	-4.2e-05						30.1833	-0.000781
30.2	-0.00027						30.2	-0.000688
30.2167	-0.00071						30.2167	-0.000945
30.2333	-0.00113						30.2333	-0.000879
30.25	-0.00135						30.25	-0.000552
30.2667	-0.0013						30.2667	-0.000235
30.2833	-0.00103						30.2833	-3.9e-05
30.3	-0.00046						30.3	0.000258
30.3167	-0.00015						30.3167	0.000744
30.3333	-0.00018						30.3333	0.000894
30.35	-0.00027						30.35	0.000855
30.3667	-0.00027						30.3667	0.000666
30.3833	-0.00021						30.3833	0.000397
30.4	-0.00015						30.4	0.000277
30.4167	-1.4e-05						30.4167	-0.000202
30.4333	0.000118						30.4333	-0.000466
30.45	0.00023						30.45	-0.000441
30.4667	0.000532						30.4667	-0.000545
30.4833	0.000493						30.4833	-0.000639
30.5	0.000345						30.5	-0.000503
30.5167	0.000128						30.5167	-0.000208
30.5333	0.000162						30.5333	-0.000576
30.55	0.000447						30.55	-0.000744
30.5667	0.000901						30.5667	-0.000562
30.5833	0.001116						30.5833	-0.00065
30.6	0.00114						30.6	-0.000458
30.6167	0.001105						30.6167	-0.000197
30.6333	0.000893						30.6333	3.2e-05
30.65	0.00082						30.65	0.000171
30.6667	0.000758						30.6667	0.00031
30.6833	0.000865						30.6833	0.000369
30.7	0.000833						30.7	0.000338
30.7167	0.000811						30.7167	0.000427
30.7333	0.000621						30.7333	0.000825
30.75	0.000402						30.75	0.000762
30.7667	3.3e-05						30.7667	0.000559
30.7833	-0.00025						30.7833	0.000597
30.8	-0.00049						30.8	0.000724
30.8167	-0.00051						30.8167	0.000691
30.8333	-0.00048						30.8333	0.000498
30.85	-0.00025						30.85	0.000525
30.8667	-7.6e-05						30.8667	0.000961
30.8833	-0.00029						30.8833	0.001238
30.9	-0.00056						30.9	0.001165
30.9167	-0.00053						30.9167	0.000971
30.9333	-0.00031						30.9333	0.000538
30.95	-0.00011						30.95	0.000855
30.9667	-2e-05						30.9667	0.001351
30.9833	0.000626						30.9833	0.002428
31	0.001311						31	0.003325
31.0167	0.001537						31.0167	0.002861
31.0333	0.000565						31.0333	0.000598
31.05	-0.0048						31.05	0.003195
31.0667	-0.01446						31.0667	-0.005328
31.0833	-0.03225						31.0833	-0.024771
31.1	-0.0561						31.1	-0.060925
31.1167	-0.08266						31.1167	-0.092698
31.1333	-0.09467						31.1333	-0.114081
31.15	-0.09408						31.15	-0.119043
31.1667	-0.0862						31.1667	-0.129246
31.1833	-0.07718						31.1833	-0.118819
31.2	-0.06852						31.2	-0.096732
31.2167	-0.06102						31.2167	-0.070365
31.2333	-0.05477						31.2333	-0.050887
31.25	-0.05002						31.25	-0.04068
31.2667	-0.04672						31.2667	-0.038632
31.2833	-0.04345						31.2833	-0.036095
31.3	-0.04059						31.3	-0.033867
31.3167	-0.03687						31.3167	-0.031859
31.3333	-0.03291						31.3333	-0.029531
31.35	-0.02978						31.35	-0.027143
31.3667	-0.02724						31.3667	-0.025005
31.3833	-0.02505						31.3833	-0.022707
31.4	-0.02306						31.4	-0.020599
31.4167	-0.0212						31.4167	-0.018511
31.4333	-0.01996						31.4333	-0.016592
31.45	-0.01872						31.45	-0.015254
31.4667	-0.01745						31.4667	-0.013815
31.4833	-0.01629						31.4833	-0.011946
31.5	-0.01498						31.5	-0.010918
31.5167	-0.01358						31.5167	-0.010379
31.5333	-0.01234						31.5333	-0.009659
31.55	-0.01115						31.55	-0.00854
31.5667	-0.00999						31.5667	-0.007281
31.5833	-0.00917						31.5833	-0.006131
31.6	-0.00849						31.6	-0.005052
31.6167	-0.00785						31.6167	-0.004242
31.6333	-0.00735						31.6333	-0.003462
31.65	-0.00712						31.65	-0.002732
31.6667	-0.00694						31.6667	-0.002272
31.6833	-0.00663						31.6833	-0.001761
31.7	-0.00617						31.7	-0.000861
31.7167	-0.0057						31.7167	-0.000761
31.7333	-0.0054						31.7333	-0.0009
31.75	-0.00504						31.75	-0.000609
31.7667	-0.00453						31.7667	-4.7e-05
31.7833	-0.00416						31.7833	0.000774
31.8	-0.00386						31.8	0.001215
31.8167	-0.0036						31.8167	0.001436
31.8333	-0.00342						31.8333	0.001318
31.85	-0.00342						31.85	0.001441
31.8667	-0.00329						31.8667	0.001013
31.8833	-0.00327						31.8833	0.000485
31.9	-0.00323						31.9	0.000307
31.9167	-0.0028						31.9167	9e-05
31.9333	-0.00244						31.9333	-0.000297
31.95	-0.00207						31.95	-0.000304
31.9667	-0.0019						31.9667	-0.00012
31.9833	-0.00162						31.9833	0.000123
32	-0.00142						32	0.000586
32.0167	-0.00122						32.0167	0.00075
32.0333	-0.00111						32.0333	0.000464
32.05	-0.00091						32.05	0.000199
32.0667	-0.0005						32.0667	0.000753
32.0833	-0.00024						32.0833	0.001308
32.1	4e-06						32.1	0.001433
32.1167	4.8e-05						32.1167	0.001517
32.1333	0.000133						32.1333	0.001533
32.15	0.000158						32.15	0.001589
32.1667	0.000133						32.1667	0.001535
32.1833	0.000327						32.1833	0.001661
32.2	0.000402						32.2	0.002087
32.2167	0.000247						32.2167	0.001963
32.2333	0.000123						32.2333	0.00201
32.25	-7.1e-05						32.25	0.001508
32.2667	-0.00019						32.2667	0.001345
32.2833	-0.00041						32.2833	0.000832
32.3	-0.0003						32.3	0.00046
32.3167	0.000162						32.3167	9.7e-05
32.3333	0.000638						32.3333	-0.000255
32.35	0.000915						32.35	-0.000517
32.3667	0.001121						32.3667	-0.000949
32.3833	0.001297						32.3833	-0.00145
32.4	0.001354						32.4	-0.001662
32.4167	0.00146						32.4167	-0.001654
32.4333	0.001347						32.4333	-0.001515
32.45	0.001204						32.45	-0.001597
32.4667	0.00102						32.4667	-0.001918
32.4833	0.000737						32.4833	-0.00178
32.5	0.000653						32.5	-0.001711
32.5167	0.00052						32.5167	-0.001553
32.5333	0.000496						32.5333	-0.001324
32.55	0.000731						32.55	-0.001035
32.5667	0.000817						32.5667	-0.001096
32.5833	0.000893						32.5833	-0.001047
32.6	0.000858						32.6	-0.001208
32.6167	0.000724						32.6167	-0.001349
32.6333	0.000507						32.6333	-0.001309
32.65	0.000161						32.65	-0.001078
32.6667	-6.6e-05						32.6667	-0.000888
32.6833	-0.00017						32.6833	-0.000818
32.7	-0.00028						32.7	-0.000568
32.7167	-0.00042						32.7167	-0.000357
32.7333	-0.00072						32.7333	-0.000294
32.75	-0.00114						32.75	-0.000151
32.7667	-0.00128						32.7667	-0.000268
32.7833	-0.00113						32.7833	-0.000185
32.8	-0.00089						32.8	0.000298
32.8167	-0.00062						32.8167	0.000651
32.8333	-0.00027						32.8333	0.000988
32.85	-0.00013						32.85	0.001236
32.8667	-0.00015						32.8667	0.001293
32.8833	-0.0003						32.8833	0.001331
32.9	-0.00044						32.9	0.001528
32.9167	-0.00051						32.9167	0.001456
32.9333	-0.00058						32.9333	0.001499
32.95	-0.00064						32.95	0.001562
32.9667	-0.00064						32.9667	0.001435
32.9833	-0.00097						32.9833	0.001499
33	-0.00135						33	0.001802
33.0167	-0.00172						33.0167	0.001915
33.0333	-0.00192						33.0333	0.001875
33.05	-0.00209						33.05	0.001934
33.0667	-0.00211						33.0667	0.001854
33.0833	-0.00178						33.0833	0.001934
33.1	-0.00162						33.1	0.001623
33.1167	-0.00155						33.1167	0.001203
33.1333	-0.00158						33.1333	0.000678
33.15	-0.00164						33.15	0.000764
33.1667	-0.00185						33.1667	0.00062
33.1833	-0.00175						33.1833	0.000406
33.2	-0.00149						33.2	0.000532
33.2167	-0.00124						33.2167	0.001118
33.2333	-0.00107						33.2333	0.000969
33.25	-0.00085						33.25	0.00078
33.2667	-0.00057						33.2667	0.000162
33.2833	-0.00023						33.2833	-0.000227
33.3	2.4e-05						33.3	-0.000346
33.3167	0.000468						33.3167	-0.000575
33.3333	0.000746						33.3333	-0.000679
33.35	0.000923						33.35	-0.000674
[truncated: 911 more rows]

## Sheet: Figure 8B data
Gene	baseMean	log2FoldChange	lfcSE	stat	pvalue	padj	baseMeanA_Glc	baseMeanB_mucin	lfcupper	lfclower
RGna_RS10360	45.2404	1.33986	0.350027	3.82787	0.000129257	0.000970702	42.9545	121.62	1.68989	0.989831
RGna_RS10355	33.7484	1.32392	0.447868	2.95606	0.00311596	0.0148861	28.949	84.6933	1.77179	0.876056
RGna_RS10350	19.1001	1.12539	0.53431	2.10626	0.0351821	0.101452	18.2044	49.138	1.6597	0.591084
RGna_RS10345	4.78389	0.653095	0.655149	0.996864	0.318831	0.503341	4.25007	8.62787	1.30824	-0.00205453
RGna_RS10340	14.2902	1.4852	0.640801	2.31772	0.0204644	0.0666699	9.06156	38.1415	2.126	0.844398
RGna_RS10335	7.33822	0.963161	0.701135	1.37372	0.16953	0.324284	4.16302	11.6669	1.6643	0.262026
RGna_RS10330	46.385	1.73049	0.484317	3.57306	0.00035284	0.00230486	30.128	124.764	2.21481	1.24618
RGna_RS10325	338.006	2.13522	0.339693	6.28573	3.26308e-10	8.64379e-09	217.512	1056.85	2.47491	1.79553
RGna_RS10320	292.763	1.27812	0.324025	3.94452	7.99598e-05	0.000643869	188.823	492.092	1.60215	0.954099
RGna_RS10315	248.973	1.29786	0.3701	3.50678	0.000453568	0.00284666	182.69	484.499	1.66796	0.927758
RGna_RS10310	403.609	-0.0721081	0.265558	-0.271534	0.78598	0.873286	358.854	339.032	0.19345	-0.337666
RGna_RS10305	960.006	-0.752212	0.136778	-5.49952	3.80822e-08	6.96541e-07	1193.08	710.112	-0.615434	-0.888989
RGna_RS10300	135.321	-1.03483	0.212478	-4.8703	1.11426e-06	1.507e-05	174.852	86.4353	-0.822356	-1.24731
baseMean = the average of the normalized counts taken over all samples
log2FoldChange = log2 fold change between the groups
lfcSE = standard error of the log2FoldChange estimate
stat = Wald statistic
pvalue = Wald test p-value
padj = Benjamini-Hochberg adjusted p-value
baseMeanA_Glc = the average of the normalized counts taken over all samples in condition A (glucose in this instance)
baseMeanB_mucin = the average of the normalized counts taken over all samples in condition B (mucin in this instance)
lfcupper = upper value of the log2 fold change
lfclower = lower value of the log2 fold change
in yellow, data used to generate Figure8 B

## Sheet: Figure 9A data
	Growth time (h)
OD600nm:	0	7	8	9	10	11	12	13	14	15	16	24	48
LAB + pPGM (1)	0.34	0.15	0.14	0.16	0.13	0.12	0.17	0.13	0.16	0.17	0.14	0.13	0.15
LAB + pPGM (2)	0.23	0.14	0.2	0.18	0.14	0.19	0.16	0.16	0.17	0.2	0.18	0.2	0.2
LAB + pPGM + E1 (1)	0.28	0.14	0.15	0.18	0.16	0.14	0.21	0.19	0.2	0.23	0.21	0.22	0.24
LAB + pPGM + E1 (2)	0.25	0.21	0.2	0.23	0.21	0.2	0.23	0.24	0.27	0.27	0.27	0.28	0.28
LAB + pPGM + ATCC (1)	0.28	0.34	0.37	0.36	0.35	0.34	0.36	0.35	0.39	0.36	0.33	0.34	0.33
LAB + pPGM + ATCC (2)	0.26	0.35	0.35	0.4	0.39	0.34	0.39	0.37	0.41	0.34	0.33	0.34	0.35
LAB + pPGM + enzyme (1)	0.23	0.13	0.16	0.16	0.14	0.12	0.17	0.15	0.15	0.16	0.16	0.12	0.2
LAB + pPGM + enzyme (2)	0.26	0.16	0.16	0.17	0.15	0.1	0.14	0.14	0.15	0.15	0.12	0.15	0.17
LAB + pPGM + E1 + enzyme (1)	0.22	0.22	0.23	0.28	0.28	0.26	0.37	0.37	0.38	0.39	0.38	0.34	0.33
LAB + pPGM + E1 + enzyme (2)	0.25	0.22	0.26	0.28	0.32	0.31	0.38	0.39	0.39	0.4	0.33	0.38	0.34
LAB + pPGM + ATCC + enzyme (1)	0.28	0.39	0.4	0.42	0.42	0.42	0.44	0.43	0.43	0.43	0.42	0.4	0.4
LAB + pPGM + ATCC + enzyme (2)	0.24	0.4	0.45	0.44	0.42	0.4	0.43	0.45	0.46	0.44	0.39	0.4	0.41
	Growth time (h)
Average OD600nm:	0	7	8	9	10	11	12	13	14	15	16	24	48
LAB + pPGM	0.285	0.145	0.17	0.17	0.135	0.155	0.165	0.145	0.165	0.185	0.16	0.165	0.175
LAB + pPGM + E1	0.265	0.175	0.175	0.205	0.185	0.17	0.22	0.215	0.235	0.25	0.24	0.25	0.26
LAB + pPGM + ATCC	0.27	0.345	0.36	0.38	0.37	0.34	0.375	0.36	0.4	0.35	0.33	0.34	0.34
LAB + pPGM + enzyme	0.245	0.145	0.16	0.165	0.145	0.11	0.155	0.145	0.15	0.155	0.14	0.135	0.185
LAB + pPGM + E1 + enzyme	0.235	0.22	0.245	0.28	0.3	0.285	0.375	0.38	0.385	0.395	0.355	0.36	0.335
LAB + pPGM + ATCC + enzyme	0.26	0.395	0.425	0.43	0.42	0.41	0.435	0.44	0.445	0.435	0.405	0.4	0.405
	Growth time (h)
Delta OD600nm*:	0	7	8	9	10	11	12	13	14	15	16	24	48		*compared to the no-bacteria control medium
LAB + pPGM + E1	-0.02	0.03	0.005	0.035	0.05	0.015	0.055	0.07	0.07	0.065	0.08	0.085	0.085
LAB + pPGM + ATCC	-0.015	0.2	0.19	0.21	0.235	0.185	0.21	0.215	0.235	0.165	0.17	0.175	0.165
LAB + pPGM + E1 + enzyme	-0.01	0.075	0.085	0.115	0.155	0.175	0.22	0.235	0.235	0.24	0.215	0.225	0.15
LAB + pPGM + ATCC + enzyme	0.015	0.25	0.265	0.265	0.275	0.3	0.28	0.295	0.295	0.28	0.265	0.265	0.22
	Growth time (h)
Standard deviation:	0	7	8	9	10	11	12	13	14	15	16	24	48
LAB + pPGM + E1	0.0212132	0.0494975	0.0353553	0.0353553	0.0353553	0.0424264	0.0141421	0.0353553	0.0494975	0.0282843	0.0424264	0.0424264	0.0282843
LAB + pPGM + ATCC	0.0141421	0.00707107	0.0141421	0.0282843	0.0282843	0	0.0212132	0.0141421	0.0141421	0.0141421	0	0	0.0141421
LAB + pPGM + E1 + enzyme	0.0212132	0	0.0212132	0	0.0282843	0.0353553	0.00707107	0.0141421	0.00707107	0.00707107	0.0353553	0.0282843	0.00707107
LAB + pPGM + ATCC + enzyme	0.0282843	0.00707107	0.0353553	0.0141421	0	0.0141421	0.00707107	0.0141421	0.0212132	0.00707107	0.0212132	0	0.00707107

## Sheet: Figure S2A data
	Initial velocity (µM/min)
pH	repeat 1	repeat 2	Average	standard deviation	%CV
4.5	0.238467	0.23599	0.237229	0.0017515	0.00738319
5	0.243045	0.260303	0.251674	0.0122032	0.0484883
5.5	0.218804	0.231709	0.225256	0.00912521	0.0405103
6	0.239315	0.217944	0.228629	0.0151116	0.0660964

## Sheet: Figure S2B data
	Initial velocity (µM/min)
BgA II (μM)	repeat 1	repeat 2	repeat 3	repeat 4	Average	Standard deviation	%CV
25	0.10189	0.05903	0.075338		0.0787527	0.0216331	0.274696
40	0.139435	0.110982	0.083497		0.111305	0.0279704	0.251296
60	0.228777	0.130693	0.135196		0.164889	0.0553747	0.335831
80	0.226233	0.170196			0.198214	0.0396241	0.199905
100	0.295218	0.243321	0.262052		0.266864	0.026281	0.0984808
200	0.437747	0.423817	0.514667	0.56549	0.48543	0.0666689	0.13734
400		0.625549	0.73601	0.784315	0.715291	0.0813856	0.11378
1000	0.75816	1.25372	1.28448	1.11032	1.10167	0.241256	0.218991
2000	1.45733	1.60968	1.45391	1.37626	1.4743	0.0977148	0.0662789
4000	1.34408		1.34262		1.34335	0.00103025	0.000766929

## Sheet: Figure S7A data
Chart ID	Sample (conc.) Secondary (conc.) Barcode# Slide # Request # Date Initials	Average RFU	standard deviation	%CV
1	Gala-Sp8	7	1	20
2	Glca-Sp8	5	1	18
3	Mana-Sp8	6	1	10
4	GalNAca-Sp8	5	1	16
5	GalNAca-Sp15	4	2	41
6	Fuca-Sp8	4	1	34
7	Fuca-Sp9	5	1	16
8	Rhaa-Sp8	4	1	13
9	Neu5Aca-Sp8	7	1	20
10	Neu5Aca-Sp11	3	1	27
11	Neu5Acb-Sp8	6	1	18
12	Galb-Sp8	5	1	16
13	Glcb-Sp8	3	1	15
14	Manb-Sp8	5	1	13
15	GalNAcb-Sp8	5	2	37
16	GlcNAcb-Sp0	5	1	13
17	GlcNAcb-Sp8	4	1	13
18	GlcN(Gc)b-Sp8	8	1	8
19	Galb1-4GlcNAcb1-6(Galb1-4GlcNAcb1-3)GalNAca-Sp8	4	1	13
20	Galb1-4GlcNAcb1-6(Galb1-4GlcNAcb1-3)GalNAc-Sp14	4	0	0
21	GlcNAcb1-6(GlcNAcb1-4)(GlcNAcb1-3)GlcNAc-Sp8	6	1	19
22	6S(3S)Galb1-4(6S)GlcNAcb-Sp0	6	1	18
23	6S(3S)Galb1-4GlcNAcb-Sp0	5	2	36
24	(3S)Galb1-4(Fuca1-3)(6S)Glc-Sp0	10	1	11
25	(3S)Galb1-4Glcb-Sp8	4	1	13
26	(3S)Galb1-4(6S)Glcb-Sp0	5	1	20
27	(3S)Galb1-4(6S)Glcb-Sp8	5	2	29
28	(3S)Galb1-3(Fuca1-4)GlcNAcb-Sp8	4	1	26
29	(3S)Galb1-3GalNAca-Sp8	5	2	32
30	(3S)Galb1-3GlcNAcb-Sp0	4	1	16
31	(3S)Galb1-3GlcNAcb-Sp8	4	0	0
32	(3S)Galb1-4(Fuca1-3)GlcNAc-Sp0	3	2	61
33	(3S)Galb1-4(Fuca1-3)GlcNAc-Sp8	4	1	12
34	(3S)Galb1-4(6S)GlcNAcb-Sp0	7	1	15
35	(3S)Galb1-4(6S)GlcNAcb-Sp8	8	1	12
36	(3S)Galb1-4GlcNAcb-Sp0	3	1	29
37	(3S)Galb1-4GlcNAcb-Sp8	9	1	7
38	(3S)Galb-Sp8	6	1	9
39	(6S)(4S)Galb1-4GlcNAcb-Sp0	4	1	16
40	(4S)Galb1-4GlcNAcb-Sp8	5	1	13
41	(6P)Mana-Sp8	3	1	15
42	(6S)Galb1-4Glcb-Sp0	5	1	26
43	(6S)Galb1-4Glcb-Sp8	5	1	13
44	(6S)Galb1-4GlcNAcb-Sp8	6	1	10
45	(6S)Galb1-4(6S)Glcb-Sp8	5	1	18
46	Neu5Aca2-3(6S)Galb1-4GlcNAcb-Sp8	5	1	13
47	(6S)GlcNAcb-Sp8	6	1	14
48	Neu5,9Ac2a-Sp8	4	1	16
49	Neu5,9Ac2a2-6Galb1-4GlcNAcb-Sp8	15	4	25
50	Mana1-6(Mana1-3)Manb1-4GlcNAcb1-4GlcNAcb-Sp12	3	1	18
51	Mana1-6(Mana1-3)Manb1-4GlcNAcb1-4GlcNAcb-Sp13	3	1	27
52	GlcNAcb1-2Mana1-6(GlcNAcb1-2Mana1-3)Manb1-4GlcNAcb1-4GlcNAcb-Sp12	4	1	16
53	GlcNAcb1-2Mana1-6(GlcNAcb1-2Mana1-3)Manb1-4GlcNAcb1-4GlcNAcb-Sp13	2	1	71
54	Galb1-4GlcNAcb1-2Mana1-6(Galb1-4GlcNAcb1-2Mana1-3)Manb1-4GlcNAcb1-4GlcNAcb-Sp12	3	1	15
55	Neu5Aca2-6Galb1-4GlcNAcb1-2Mana1-6(Neu5Aca2-6Galb1-4GlcNAcb1-2Mana1-3)Manb1-4GlcNAcb1-4GlcNAcb-Sp12	2	0	0
56	Neu5Aca2-6Galb1-4GlcNAcb1-2Mana1-6(Neu5Aca2-6Galb1-4GlcNAcb1-2Man-a1-3)Manb1-4GlcNAcb1-4GlcNAcb-Sp21	5	1	16
57	Neu5Aca2-6Galb1-4GlcNAcb1-2Mana1-6(Neu5Aca2-6Galb1-4GlcNAcb1-2Mana1-3)Manb1-4GlcNAcb1-4GlcNAcb-Sp24	5	0	0
58	Fuca1-2Galb1-3GalNAcb1-3Gala-Sp9	9	1	5
59	Fuca1-2Galb1-3GalNAcb1-3Gala1-4Galb1-4Glcb-Sp9	3	1	18
60	Fuca1-2Galb1-3(Fuca1-4)GlcNAcb-Sp8	6	1	9
61	Fuca1-2Galb1-3GalNAca-Sp8	4	1	16
62	Fuca1-2Galb1-3GalNAca-Sp14	2	1	55
63	Fuca1-2Galb1-3GalNAcb1-4(Neu5Aca2-3)Galb1-4Glcb-Sp0	4	1	20
64	Fuca1-2Galb1-3GalNAcb1-4(Neu5Aca2-3)Galb1-4Glcb-Sp9	3	1	27
65	Fuca1-2Galb1-3GlcNAcb1-3Galb1-4Glcb-Sp8	5	1	11
66	Fuca1-2Galb1-3GlcNAcb1-3Galb1-4Glcb-Sp10	4	1	16
67	Fuca1-2Galb1-3GlcNAcb-Sp0	5	2	50
68	Fuca1-2Galb1-3GlcNAcb-Sp8	4	0	0
69	Fuca1-2Galb1-4(Fuca1-3)GlcNAcb1-3Galb1-4(Fuca1-3)GlcNAcb-Sp0	4	1	12
70	Fuca1-2Galb1-4(Fuca1-3)GlcNAcb1-3Galb1-4(Fuca1-3)GlcNAcb1-3Galb1-4(Fuca1-3)GlcNAcb-Sp0	5	1	22
71	Fuca1-2Galb1-4(Fuca1-3)GlcNAcb-Sp0	3	1	27
72	Fuca1-2Galb1-4(Fuca1-3)GlcNAcb-Sp8	29	8	28
73	Fuca1-2Galb1-4GlcNAcb1-3Galb1-4GlcNAcb-Sp0	3	1	15
74	Fuca1-2Galb1-4GlcNAcb1-3Galb1-4GlcNAcb1-3Galb1-4GlcNAcb-Sp0	4	1	16
75	Fuca1-2Galb1-4GlcNAcb-Sp0	4	1	12
76	Fuca1-2Galb1-4GlcNAcb-Sp8	3	1	15
77	Fuca1-2Galb1-4Glcb-Sp0	4	1	26
78	Fuca1-2Galb-Sp8	5	0	0
79	Fuca1-3GlcNAcb-Sp8	3	1	27
80	Fuca1-4GlcNAcb-Sp8	5	1	10
81	Fucb1-3GlcNAcb-Sp8	5	1	18
82	GalNAca1-3(Fuca1-2)Galb1-3GlcNAcb-Sp0	5	1	22
83	GalNAca1-3(Fuca1-2)Galb1-4(Fuca1-3)GlcNAcb-Sp0	4	1	16
84	(3S)Galb1-4(Fuca1-3)Glcb-Sp0	4	1	26
85	GalNAca1-3(Fuca1-2)Galb1-4GlcNAcb-Sp0	3	1	15
86	GalNAca1-3(Fuca1-2)Galb1-4GlcNAcb-Sp8	2	0	0
87	GalNAca1-3(Fuca1-2)Galb1-4Glcb-Sp0	50	17	34
88	GlcNAcb1-3Galb1-3GalNAca-Sp8	4	1	26
89	GalNAca1-3(Fuca1-2)Galb-Sp8	7	2	27
90	GalNAca1-3(Fuca1-2)Galb-Sp18	3	1	18
91	GalNAca1-3GalNAcb-Sp8	6	1	14
92	GalNAca1-3Galb-Sp8	5	1	11
93	GalNAca1-4(Fuca1-2)Galb1-4GlcNAcb-Sp8	4	0	0
94	GalNAcb1-3GalNAca-Sp8	4	1	13
95	GalNAcb1-3(Fuca1-2)Galb-Sp8	3	1	18
96	GalNAcb1-3Gala1-4Galb1-4GlcNAcb-Sp0	5	1	10
97	GalNAcb1-4(Fuca1-3)GlcNAcb-Sp0	7	1	9
98	GalNAcb1-4GlcNAcb-Sp0	7	1	9
99	GalNAcb1-4GlcNAcb-Sp8	6	1	10
100	Gala1-2Galb-Sp8	6	1	8
101	Gala1-3(Fuca1-2)Galb1-3GlcNAcb-Sp0	4	1	12
102	Gala1-3(Fuca1-2)Galb1-3GlcNAcb-Sp8	3	1	27
103	Gala1-3(Fuca1-2)Galb1-4(Fuca1-3)GlcNAcb-Sp0	3	1	18
104	Gala1-3(Fuca1-2)Galb1-4(Fuca1-3)GlcNAcb-Sp8	3	3	115
105	Gala1-3(Fuca1-2)Galb1-4GlcNAc-Sp0	4	1	13
106	Gala1-3(Fuca1-2)Galb1-4Glcb-Sp0	5	1	11
107	Gala1-3(Fuca1-2)Galb-Sp8	3	0	0
108	Gala1-3(Fuca1-2)Galb-Sp18	5	1	20
109	Gala1-4(Gala1-3)Galb1-4GlcNAcb-Sp8	4	1	16
110	Gala1-3GalNAca-Sp8	5	1	16
111	Gala1-3GalNAca-Sp16	4	1	26
112	Gala1-3GalNAcb-Sp8	4	1	23
113	Gala1-3Galb1-4(Fuca1-3)GlcNAcb-Sp8	2	0	0
114	Gala1-3Galb1-3GlcNAcb-Sp0	4	1	13
115	Gala1-3Galb1-4GlcNAcb-Sp8	3	1	15
116	Gala1-3Galb1-4Glcb-Sp0	4	1	30
117	Gala1-3Galb1-4Glc-Sp10	5	1	13
118	Gala1-3Galb-Sp8	2	1	41
119	Gala1-4(Fuca1-2)Galb1-4GlcNAcb-Sp8	4	0	0
120	Gala1-4Galb1-4GlcNAcb-Sp0	3	1	18
121	Gala1-4Galb1-4GlcNAcb-Sp8	6	1	10
122	Gala1-4Galb1-4Glcb-Sp0	4	2	40
123	Gala1-4GlcNAcb-Sp8	16	2	14
124	Gala1-6Glcb-Sp8	4	1	34
125	Galb1-2Galb-Sp8	4	1	16
126	Galb1-3(Fuca1-4)GlcNAcb1-3Galb1-4(Fuca1-3)GlcNAcb-Sp0	2	1	22
127	Galb1-3GlcNAcb1-3Galb1-4(Fuca1-3)GlcNAcb-Sp0	3	1	39
128	Galb1-3(Fuca1-4)GlcNAc-Sp0	3	1	29
129	Galb1-3(Fuca1-4)GlcNAc-Sp8	5	1	13
130	Fuca1-4(Galb1-3)GlcNAcb-Sp8	4	1	16
131	Galb1-4GlcNAcb1-6GalNAca-Sp8	3	1	15
132	Galb1-4GlcNAcb1-6GalNAc-Sp14	4	1	12
133	GlcNAcb1-6(Galb1-3)GalNAca-Sp8	5	1	13
134	GlcNAcb1-6(Galb1-3)GalNAca-Sp14	4	1	16
135	Neu5Aca2-6(Galb1-3)GalNAca-Sp8	4	1	12
136	Neu5Aca2-6(Galb1-3)GalNAca-Sp14	3	1	35
137	Neu5Acb2-6(Galb1-3)GalNAca-Sp8	3	1	40
138	Neu5Aca2-6(Galb1-3)GlcNAcb1-4Galb1-4Glcb-Sp10	4	1	16
139	Galb1-3GalNAca-Sp8	4	1	16
140	Galb1-3GalNAca-Sp14	4	1	12
141	Galb1-3GalNAca-Sp16	5	1	28
142	Galb1-3GalNAcb-Sp8	5	1	13
143	Galb1-3GalNAcb1-3Gala1-4Galb1-4Glcb-Sp0	3	1	40
144	Galb1-3GalNAcb1-4(Neu5Aca2-3)Galb1-4Glcb-Sp0	4	0	0
145	Galb1-3GalNAcb1-4Galb1-4Glcb-Sp8	4	1	20
146	Galb1-3Galb-Sp8	10	1	12
147	Galb1-3GlcNAcb1-3Galb1-4GlcNAcb-Sp0	3	1	40
148	Galb1-3GlcNAcb1-3Galb1-4Glcb-Sp10	3	1	23
149	Galb1-3GlcNAcb-Sp0	4	1	13
150	Galb1-3GlcNAcb-Sp8	5	1	11
151	Galb1-4(Fuca1-3)GlcNAcb-Sp0	4	1	26
152	Galb1-4(Fuca1-3)GlcNAcb-Sp8	4	1	26
153	Galb1-4(Fuca1-3)GlcNAcb1-3Galb1-4(Fuca1-3)GlcNAcb-Sp0	5	1	20
154	Galb1-4(Fuca1-3)GlcNAcb1-3Galb1-4(Fuca1-3)GlcNAcb1-3Galb1-4(Fuca1-3)GlcNAcb-Sp0	3	0	0
155	Galb1-4(6S)Glcb-Sp0	5	1	16
156	Galb1-4(6S)Glcb-Sp8	4	1	35
157	Galb1-4GalNAca1-3(Fuca1-2)Galb1-4GlcNAcb-Sp8	2	1	43
158	Galb1-4GalNAcb1-3(Fuca1-2)Galb1-4GlcNAcb-Sp8	3	0	0
159	Galb1-4GlcNAcb1-3GalNAca-Sp8	4	1	26
160	Galb1-4GlcNAcb1-3GalNAc-Sp14	2	1	29
161	Galb1-4GlcNAcb1-3Galb1-4(Fuca1-3)GlcNAcb1-3Galb1-4(Fuca1-3)GlcNAcb-Sp0	3	1	27
162	Galb1-4GlcNAcb1-3Galb1-4GlcNAcb1-3Galb1-4GlcNAcb-Sp0	2	1	22
163	Galb1-4GlcNAcb1-3Galb1-4GlcNAcb-Sp0	3	1	27
164	Galb1-4GlcNAcb1-3Galb1-4Glcb-Sp0	2	1	41
165	Galb1-4GlcNAcb1-3Galb1-4Glcb-Sp8	2	1	41
166	Galb1-4GlcNAcb1-6(Galb1-3)GalNAca-Sp8	4	1	16
167	Galb1-4GlcNAcb1-6(Galb1-3)GalNAc-Sp14	8	1	6
168	Galb1-4GlcNAcb-Sp0	6	1	10
169	Galb1-4GlcNAcb-Sp8	6	1	10
170	Galb1-4GlcNAcb-Sp23	3	1	18
171	Galb1-4Glcb-Sp0	5	1	28
172	Galb1-4Glcb-Sp8	5	1	13
173	GlcNAca1-3Galb1-4GlcNAcb-Sp8	3	1	18
174	GlcNAca1-6Galb1-4GlcNAcb-Sp8	3	1	18
175	GlcNAcb1-2Galb1-3GalNAca-Sp8	4	2	49
176	GlcNAcb1-6(GlcNAcb1-3)GalNAca-Sp8	3	1	18
177	GlcNAcb1-6(GlcNAcb1-3)GalNAca-Sp14	3	1	23
178	GlcNAcb1-6(GlcNAcb1-3)Galb1-4GlcNAcb-Sp8	8	7	88
179	GlcNAcb1-3GalNAca-Sp8	4	1	20
180	GlcNAcb1-3GalNAca-Sp14	4	1	16
181	GlcNAcb1-3Galb-Sp8	4	1	16
182	GlcNAcb1-3Galb1-4GlcNAcb-Sp0	2	1	22
183	GlcNAcb1-3Galb1-4GlcNAcb-Sp8	4	1	16
184	GlcNAcb1-3Galb1-4GlcNAcb1-3Galb1-4GlcNAcb-Sp0	2	1	22
185	GlcNAcb1-3Galb1-4Glcb-Sp0	4	1	12
186	GlcNAcb1-4-MDPLys	4	1	26
187	GlcNAcb1-6(GlcNAcb1-4)GalNAca-Sp8	22	7	33
188	GlcNAcb1-4Galb1-4GlcNAcb-Sp8	4	1	20
189	GlcNAcb1-4GlcNAcb1-4GlcNAcb1-4GlcNAcb1-4GlcNAcb1-4GlcNAcb1-Sp8	3	1	35
190	GlcNAcb1-4GlcNAcb1-4GlcNAcb1-4GlcNAcb1-4GlcNAcb1-Sp8	3	1	15
191	GlcNAcb1-4GlcNAcb1-4GlcNAcb-Sp8	3	0	0
192	GlcNAcb1-6GalNAca-Sp8	6	1	10
193	GlcNAcb1-6GalNAca-Sp14	4	1	16
194	GlcNAcb1-6Galb1-4GlcNAcb-Sp8	5	1	13
195	Glca1-4Glcb-Sp8	5	0	0
196	Glca1-4Glca-Sp8	6	1	17
197	Glca1-6Glca1-6Glcb-Sp8	6	1	22
198	Glcb1-4Glcb-Sp8	5	2	33
199	Glcb1-6Glcb-Sp8	5	1	11
200	G-ol-Sp8	4	1	37
201	GlcAa-Sp8	7	1	20
202	GlcAb-Sp8	7	1	12
203	GlcAb1-3Galb-Sp8	5	1	11
204	GlcAb1-6Galb-Sp8	7	1	14
205	KDNa2-3Galb1-3GlcNAcb-Sp0	4	1	34
206	KDNa2-3Galb1-4GlcNAcb-Sp0	4	1	16
207	Mana1-2Mana1-2Mana1-3Mana-Sp9	5	1	13
208	Mana1-2Mana1-6(Mana1-2Mana1-3)Mana-Sp9	4	1	26
209	Mana1-2Mana1-3Mana-Sp9	4	0	0
210	Mana1-2Mana1-6(Mana1-2Mana1-3)Mana1-6(Mana1-2Mana1-2Mana1-3)Manb1-4GlcNAcb1-4GlcNAcb-Sp12	7	1	12
211	Mana1-6(Mana1-3)Mana-Sp9	5	1	29
212	Mana1-2Mana1-2Mana1-6(Mana1-3)Mana-Sp9	4	1	16
213	Mana1-6(Mana1-3)Mana1-6(Mana1-2Mana1-3)Manb1-4GlcNAcb1-4GlcNAcb-Sp12	4	1	16
214	Mana1-6(Mana1-3)Mana1-6(Mana1-3)Manb1-4GlcNAcb1-4GlcNAcb-Sp12	4	1	13
215	Manb1-4GlcNAcb-Sp0	5	1	11
216	Neu5Aca2-3Galb1-4GlcNAcb1-3Galb1-4(Fuca1-3)GlcNAcb-Sp0	3	1	15
217	(3S)Galb1-4(Fuca1-3)(6S)GlcNAcb-Sp8	12	2	18
218	Fuca1-2(6S)Galb1-4GlcNAcb-Sp0	5	1	13
219	Fuca1-2Galb1-4(6S)GlcNAcb-Sp8	5	1	18
220	Fuca1-2(6S)Galb1-4(6S)Glcb-Sp0	5	0	0
221	Neu5Aca2-3Galb1-3GalNAca-Sp8	2	3	111
222	Neu5Aca2-3Galb1-3GalNAca-Sp14	2	1	22
223	GalNAcb1-4(Neu5Aca2-8Neu5Aca2-8Neu5Aca2-8Neu5Aca2-3)Galb1-4Glcb-Sp0	3	1	23
224	GalNAcb1-4(Neu5Aca2-8Neu5Aca2-8Neu5Aca2-3)Galb1-4Glcb-Sp0	4	1	26
225	Neu5Aca2-8Neu5Aca2-8Neu5Aca2-3Galb1-4Glcb-Sp0	3	1	29
226	GalNAcb1-4(Neu5Aca2-8Neu5Aca2-3)Galb1-4Glcb-Sp0	3	1	27
227	Neu5Aca2-8Neu5Aca2-8Neu5Aca-Sp8	3	1	23
228	GalNAcb1-4(Neu5Aca2-3)Galb1-4GlcNAcb-Sp0	5	1	13
229	GalNAcb1-4(Neu5Aca2-3)Galb1-4GlcNAcb-Sp8	3	1	23
230	GalNAcb1-4(Neu5Aca2-3)Galb1-4Glcb-Sp0	4	1	13
231	Neu5Aca2-3Galb1-3GalNAcb1-4(Neu5Aca2-3)Galb1-4Glcb-Sp0	3	1	27
232	Neu5Aca2-6(Neu5Aca2-3)GalNAca-Sp8	3	1	15
233	Neu5Aca2-3GalNAca-Sp8	8	6	71
234	Neu5Aca2-3GalNAcb1-4GlcNAcb-Sp0	2	1	22
235	Neu5Aca2-3Galb1-3(6S)GlcNAc-Sp8	7	1	14
236	Neu5Aca2-3Galb1-3(Fuca1-4)GlcNAcb-Sp8	4	1	13
237	Neu5Aca2-3Galb1-3(Fuca1-4)GlcNAcb1-3Galb1-4(Fuca1-3)GlcNAcb-Sp0	6	1	14
238	Neu5Aca2-3Galb1-4(Neu5Aca2-3Galb1-3)GlcNAcb-Sp8	3	1	27
239	Neu5Aca2-3Galb1-3(6S)GalNAca-Sp8	8	1	13
240	Neu5Aca2-6(Neu5Aca2-3Galb1-3)GalNAca-Sp8	3	1	15
241	Neu5Aca2-6(Neu5Aca2-3Galb1-3)GalNAca-Sp14	5	1	13
242	Neu5Aca2-3Galb-Sp8	3	0	0
243	Neu5Aca2-3Galb1-3GalNAcb1-3Gala1-4Galb1-4Glcb-Sp0	5	1	26
244	Neu5Aca2-3Galb1-3GlcNAcb1-3Galb1-4GlcNAcb-Sp0	2	1	43
245	Fuca1-2(6S)Galb1-4Glcb-Sp0	4	1	20
246	Neu5Aca2-3Galb1-3GlcNAcb-Sp0	5	1	10
247	Neu5Aca2-3Galb1-4(6S)GlcNAcb-Sp8	4	1	20
248	Neu5Aca2-3Galb1-4(Fuca1-3)(6S)GlcNAcb-Sp8	3	1	27
249	Neu5Aca2-3Galb1-4(Fuca1-3)GlcNAcb1-3Galb1-4(Fuca1-3)GlcNAcb1-3Galb1-4(Fuca1-3)GlcNAcb-Sp0	10	3	28
250	Neu5Aca2-3Galb1-4(Fuca1-3)GlcNAcb-Sp0	4	1	13
251	Neu5Aca2-3Galb1-4(Fuca1-3)GlcNAcb-Sp8	2	1	22
252	Neu5Aca2-3Galb1-4(Fuca1-3)GlcNAcb1-3Galb-Sp8	5	1	18
253	Neu5Aca2-3Galb1-4(Fuca1-3)GlcNAcb1-3Galb1-4GlcNAcb-Sp8	13	4	28
254	Neu5Aca2-3Galb1-4GlcNAcb1-3Galb1-4GlcNAcb1-3Galb1-4GlcNAcb-Sp0	4	1	37
255	Neu5Aca2-3Galb1-4GlcNAcb-Sp0	5	0	0
256	Neu5Aca2-3Galb1-4GlcNAcb-Sp8	4	1	16
257	Neu5Aca2-3Galb1-4GlcNAcb1-3Galb1-4GlcNAcb-Sp0	4	1	34
258	Fuca1-2Galb1-4(6S)Glcb-Sp0	5	1	11
259	Neu5Aca2-3Galb1-4Glcb-Sp0	7	2	25
260	Neu5Aca2-3Galb1-4Glcb-Sp8	2	0	0
261	Neu5Aca2-6GalNAca-Sp8	13	3	20
262	Neu5Aca2-6GalNAcb1-4GlcNAcb-Sp0	3	1	46
263	Neu5Aca2-6Galb1-4(6S)GlcNAcb-Sp8	5	1	13
264	Neu5Aca2-6Galb1-4GlcNAcb-Sp0	3	1	18
265	Neu5Aca2-6Galb1-4GlcNAcb-Sp8	4	1	23
266	Neu5Aca2-6Galb1-4GlcNAcb1-3Galb1-4(Fuca1-3)GlcNAcb1-3Galb1-4(Fuca1-3)GlcNAcb-Sp0	5	0	0
267	Neu5Aca2-6Galb1-4GlcNAcb1-3Galb1-4GlcNAcb-Sp0	3	1	29
268	Neu5Aca2-6Galb1-4Glcb-Sp0	4	1	13
269	Neu5Aca2-6Galb1-4Glcb-Sp8	4	1	13
270	Neu5Aca2-6Galb-Sp8	6	1	10
271	Neu5Aca2-8Neu5Aca-Sp8	4	1	20
272	Neu5Aca2-8Neu5Aca2-3Galb1-4Glcb-Sp0	4	1	16
273	Galb1-3(Fuca1-4)GlcNAcb1-3Galb1-3(Fuca1-4)GlcNAcb-Sp0	5	1	10
274	Neu5Acb2-6GalNAca-Sp8	4	1	16
275	Neu5Acb2-6Galb1-4GlcNAcb-Sp8	4	1	20
276	Neu5Gca2-3Galb1-3(Fuca1-4)GlcNAcb-Sp0	3	1	35
277	Neu5Gca2-3Galb1-3GlcNAcb-Sp0	3	1	18
278	Neu5Gca2-3Galb1-4(Fuca1-3)GlcNAcb-Sp0	4	1	20
279	Neu5Gca2-3Galb1-4GlcNAcb-Sp0	3	1	27
280	Neu5Gca2-3Galb1-4Glcb-Sp0	6	1	14
281	Neu5Gca2-6GalNAca-Sp0	4	0	0
282	Neu5Gca2-6Galb1-4GlcNAcb-Sp0	5	1	22
283	Neu5Gca-Sp8	7	1	12
284	Neu5Aca2-3Galb1-4GlcNAcb1-6(Galb1-3)GalNAca-Sp14	3	1	18
285	Galb1-3GlcNAcb1-3Galb1-3GlcNAcb-Sp0	3	1	18
286	Galb1-4(Fuca1-3)(6S)GlcNAcb-Sp0	7	1	7
287	Galb1-4(Fuca1-3)(6S)Glcb-Sp0	7	1	12
288	Galb1-4(Fuca1-3)GlcNAcb1-3Galb1-3(Fuca1-4)GlcNAcb-Sp0	4	1	16
289	Galb1-4GlcNAcb1-3Galb1-3GlcNAcb-Sp0	12	2	15
290	Neu5Aca2-3Galb1-3GlcNAcb1-3Galb1-3GlcNAcb-Sp0	8	2	31
291	Neu5Aca2-3Galb1-4GlcNAcb1-3Galb1-3GlcNAcb-Sp0	4	1	16
292	4S(3S)Galb1-4GlcNAcb-Sp0	6	1	14
293	(6S)Galb1-4(6S)GlcNAcb-Sp0	5	1	16
294	(6P)Glcb-Sp10	11	2	18
295	Neu5Aca2-3Galb1-4(Fuca1-3)GlcNAcb1-6(Galb1-3)GalNAca-Sp14	16	2	14
296	Galb1-3Galb1-4GlcNAcb-Sp8	3	1	27
297	Neu5Aca2-6Galb1-4GlcNAcb1-2Mana1-6(Galb1-4GlcNAcb1-2Mana1-3)Manb1-4GlcNAcb1-4GlcNAcb-Sp12	4	1	34
298	Galb1-4GlcNAcb1-6(Galb1-4GlcNAcb1-3)Galb1-4GlcNAc-Sp0	3	1	18
299	GlcNAcb1-6(Galb1-4GlcNAcb1-3)Galb1-4GlcNAc-Sp0	3	1	27
300	Galb1-4GlcNAca1-6Galb1-4GlcNAcb-Sp0	3	1	27
301	Galb1-4GlcNAcb1-6Galb1-4GlcNAcb-Sp0	2	1	22
302	GalNAcb1-3Galb-Sp8	4	1	16
303	GlcAb1-3GlcNAcb-Sp8	6	1	17
304	Neu5Aca2-6Galb1-4GlcNAcb1-2Mana1-6(GlcNAcb1-2Mana1-3)Manb1-4GlcNAcb1-4GlcNAcb-Sp12	5	1	28
305	GlcNAcb1-3Man-Sp10	5	0	0
306	GlcNAcb1-4GlcNAcb-Sp10	3	1	15
307	GlcNAcb1-4GlcNAcb-Sp12	5	1	11
308	MurNAcb1-4GlcNAcb-Sp10	3	1	27
309	Mana1-6Manb-Sp10	9	3	33
310	Mana1-6(Mana1-3)Mana1-6(Mana1-3)Manb-Sp10	4	1	26
311	Mana1-2Mana1-6(Mana1-3)Mana1-6(Mana1-2Mana1-2Mana1-3)Mana-Sp9	4	1	16
312	Mana1-2Mana1-6(Mana1-2Mana1-3)Mana1-6(Mana1-2Mana1-2Mana1-3)Mana-Sp9	5	1	20
313	Neu5Aca2-3Galb1-4GlcNAcb1-6(Neu5Aca2-3Galb1-3)GalNAca-Sp14	2	1	22
314	Neu5Aca2-6Galb1-4GlcNAcb1-2Mana1-6(Neu5Aca2-3Galb1-4GlcNAcb1-2Mana1-3)Manb1-4GlcNAcb1-4GlcNAcb-Sp12	3	1	15
315	Galb1-4GlcNAcb1-2Mana1-6(Neu5Aca2-6Galb1-4GlcNAcb1-2Mana1-3)Manb1-4GlcNAcb1-4GlcNAcb-Sp12	3	1	15
316	Neu5Aca2-8Neu5Acb-Sp17	7	1	7
317	Neu5Aca2-8Neu5Aca2-8Neu5Acb-Sp8	3	1	15
318	Neu5Gcb2-6Galb1-4GlcNAc-Sp8	5	1	13
319	Galb1-3GlcNAcb1-2Mana1-6(Galb1-3GlcNAcb1-2Mana1-3)Manb1-4GlcNAcb1-4GlcNAcb-Sp19	5	1	11
320	Neu5Aca2-3Galb1-4GlcNAcb1-2Mana1-6(Neu5Aca2-3Galb1-4GlcNAcb1-2Mana1-3)Manb1-4GlcNAcb1-4GlcNAcb-Sp12	2	1	38
321	Neu5Aca2-3Galb1-4GlcNAcb1-2Mana1-6(Neu5Aca2-6Galb1-4GlcNAcb1-2Mana1-3)Manb1-4GlcNAcb1-4GlcNAcb-Sp12	2	0	0
322	Galb1-4(Fuca1-3)GlcNAcb1-2Mana1-6(Galb1-4(Fuca1-3)GlcNAcb1-2Mana1-3)Manb1-4GlcNAcb1-4GlcNAcb-Sp20	4	1	23
323	Neu5,9Ac2a2-3Galb1-3GlcNAcb-Sp0	2	1	22
324	Neu5Aca2-6Galb1-4GlcNAcb1-3Galb1-3GlcNAcb-Sp0	3	1	27
325	Neu5Aca2-3Galb1-3(Fuca1-4)GlcNAcb1-3Galb1-3(Fuca1-4)GlcNAcb-Sp0	6	1	15
326	Neu5Aca2-6Galb1-4GlcNAcb1-3Galb1-4GlcNAcb1-3Galb1-4GlcNAcb-Sp0	2	1	22
327	Gala1-4Galb1-4GlcNAcb1-3Galb1-4Glcb-Sp0	4	1	16
328	GalNAcb1-3Gala1-4Galb1-4GlcNAcb1-3Galb1-4Glcb-Sp0	5	1	10
329	GalNAca1-3(Fuca1-2)Galb1-4GlcNAcb1-3Galb1-4GlcNAcb-Sp0	2	1	41
330	GalNAca1-3(Fuca1-2)Galb1-4GlcNAcb1-3Galb1-4GlcNAcb1-3Galb1-4GlcNAcb-Sp0	6	1	10
331	Neu5Aca2-3Galb1-4(Fuca1-3)GlcNAcb1-6(Neu5Aca2-3Galb1-3)GalNAc-Sp14	6	3	47
332	GlcNAca1-4Galb1-4GlcNAcb1-3Galb1-4GlcNAcb1-3Galb1-4GlcNAcb-Sp0	2	0	0
333	GlcNAca1-4Galb1-4GlcNAcb-Sp0	5	1	11
334	GlcNAca1-4Galb1-3GlcNAcb-Sp0	5	0	0
335	GlcNAca1-4Galb1-4GlcNAcb1-3Galb1-4Glcb-Sp0	3	1	40
336	GlcNAca1-4Galb1-4GlcNAcb1-3Galb1-4(Fuca1-3)GlcNAcb1-3Galb1-4(Fuca1-3)GlcNAcb-Sp0	26	2	7
337	GlcNAca1-4Galb1-4GlcNAcb1-3Galb1-4GlcNAcb-Sp0	4	1	20
338	GlcNAca1-4Galb1-3GalNAc-Sp14	4	1	23
339	Neu5Aca2-6Galb1-4GlcNAcb1-2Mana1-6(Mana1-3)Manb1-4GlcNAcb1-4GlcNAc-Sp12	3	1	23
340	Mana1-6(Neu5Aca2-6Galb1-4GlcNAcb1-2Mana1-3)Manb1-4GlcNAcb1-4GlcNAc-Sp12	3	1	18
341	Neu5Aca2-6Galb1-4GlcNAcb1-2Mana1-6Manb1-4GlcNAcb1-4GlcNAc-Sp12	3	1	23
342	Neu5Aca2-6Galb1-4GlcNAcb1-2Mana1-3Manb1-4GlcNAcb1-4GlcNAc-Sp12	3	1	40
343	Galb1-4GlcNAcb1-2Mana1-3Manb1-4GlcNAcb1-4GlcNAc-Sp12	4	1	16
344	Galb1-4GlcNAcb1-2Mana1-6Manb1-4GlcNAcb1-4GlcNAc-Sp12	3	1	15
345	Mana1-6(Galb1-4GlcNAcb1-2Mana1-3)Manb1-4GlcNAcb1-4GlcNAcb-Sp12	2	0	0
346	GlcNAcb1-2Mana1-6(GlcNAcb1-2Mana1-3)Manb1-4GlcNAcb1-4(Fuca1-6)GlcNAcb-Sp22	6	1	15
347	Galb1-4GlcNAcb1-2Mana1-6(Galb1-4GlcNAcb1-2Mana1-3)Manb1-4GlcNAcb1-4(Fuca1-6)GlcNAcb-Sp22	5	1	20
348	Galb1-3GlcNAcb1-2Mana1-6(Galb1-3GlcNAcb1-2Mana1-3)Manb1-4GlcNAcb1-4(Fuca1-6)GlcNAcb-Sp22	6	1	8
349	(6S)GlcNAcb1-3Galb1-4GlcNAcb-Sp0	6	1	14
350	KDNa2-3Galb1-4(Fuca1-3)GlcNAc-Sp0	5	1	13
351	KDNa2-6Galb1-4GlcNAc-Sp0	4	1	13
352	KDNa2-3Galb1-4Glc-Sp0	5	1	28
353	KDNa2-3Galb1-3GalNAca-Sp14	4	1	13
354	Fuca1-2Galb1-3GlcNAcb1-2Mana1-6(Fuca1-2Galb1-3GlcNAcb1-2Mana1-3)Manb1-4GlcNAcb1-4GlcNAcb-Sp20	94	6	6
355	Fuca1-2Galb1-4GlcNAcb1-2Mana1-6(Fuca1-2Galb1-4GlcNAcb1-2Mana1-3)Manb1-4GlcNAcb1-4GlcNAcb-Sp20	7	1	13
356	Fuca1-2Galb1-4(Fuca1-3)GlcNAcb1-2Mana1-6(Fuca1-2Galb1-4(Fuca1-3)GlcNAcb1-2Mana1-3)Manb1-4GlcNAcb1-4GlcNAb-Sp20	7	3	39
357	Gala1-3Galb1-4GlcNAcb1-2Mana1-6(Gala1-3Galb1-4GlcNAcb1-2Mana1-3)Manb1-4GlcNAcb1-4GlcNAcb-Sp20	3	1	27
358	Galb1-4GlcNAcb1-2Mana1-6(Mana1-3)Manb1-4GlcNAcb1-4GlcNAcb-Sp12	4	1	16
359	Fuca1-4(Galb1-3)GlcNAcb1-2Mana1-6(Fuca1-4(Galb1-3)GlcNAcb1-2Mana1-3)Manb1-4GlcNAcb1-4(Fuca1-6)GlcNAcb-Sp22	34	2	6
360	Neu5Aca2-6GlcNAcb1-4GlcNAc-Sp21	3	1	15
361	Neu5Aca2-6GlcNAcb1-4GlcNAcb1-4GlcNAc-Sp21	3	1	15
362	Galb1-4(Fuca1-3)GlcNAcb1-6(Fuca1-2Galb1-4GlcNAcb1-3)Galb1-4Glc-Sp21	4	1	29
363	Galb1-4GlcNAcb1-2Mana1-6(Galb1-4GlcNAcb1-4(Galb1-4GlcNAcb1-2)Mana1-3)Manb1-4GlcNAcb1-4GlcNAc-Sp21	3	1	38
364	GalNAca1-3(Fuca1-2)Galb1-4GlcNAcb1-2Mana1-6(GalNAca1-3(Fuca1-2)Galb1-4GlcNAcb1-2Mana1-3)Manb1-4GlcNAcb1-4GlcNAcb-Sp20	3	1	15
365	Gala1-3(Fuca1-2)Galb1-4GlcNAcb1-2Mana1-6(Gala1-3(Fuca1-2)Galb1-4GlcNAcb1-2Mana1-3)Manb1-4GlcNAcb1-4GlcNAcb-Sp20	5	1	13
366	Gala1-3Galb1-4(Fuca1-3)GlcNAcb1-2Mana1-6(Gala1-3Galb1-4(Fuca1-3)GlcNAcb1-2Mana1-3)Manb1-4GlcNAcb1-4GlcNAcb-Sp20	7	1	9
367	GalNAca1-3(Fuca1-2)Galb1-3GlcNAcb1-2Mana1-6(GalNAca1-3(Fuca1-2)Galb1-3GlcNAcb1-2Mana1-3)Manb1-4GlcNAcb1-4GlcNAcb-Sp20	3	1	18
368	Galα1-3(Fucα1-2)Galβ1-3GlcNAcβ1-2Manα1-6(Galα1-3(Fucα1-2)Galβ1-3GlcNAcβ1-2Manα1-3)Manβ1-4GlcNAcβ1-4GlcNAcβ-Sp20	3	1	27
369	Fuca1-4(Fuca1-2Galb1-3)GlcNAcb1-2Mana1-3(Fuca1-4(Fuca1-2Galb1-3)GlcNAcb1-2Mana1-3)Manb1-4GlcNAcb1-4GlcNAcb-Sp19	5	1	11
370	Neu5Aca2-3Galb1-4GlcNAcb1-3GalNAc-Sp14	2	1	29
371	Neu5Aca2-6Galb1-4GlcNAcb1-3GalNAc-Sp14	2	1	55
372	Neu5Aca2-3Galb1-4(Fuca1-3)GlcNAcb1-3GalNAca-Sp14	17	1	8
373	GalNAcb1-4GlcNAcb1-2Mana1-6(GalNAcb1-4GlcNAcb1-2Mana1-3)Manb1-4GlcNAcb1-4GlcNAc-Sp12	42	9	21
374	Galb1-3GalNAca1-3(Fuca1-2)Galb1-4Glc-Sp0	2	1	22
375	Galb1-3GalNAca1-3(Fuca1-2)Galb1-4GlcNAc-Sp0	3	0	0
376	Galb1-3GlcNAcb1-3Galb1-4GlcNAcb1-6(Galb1-3GlcNAcb1-3)Galb1-4Glcb-Sp0	2	0	0
377	Galb1-4(Fuca1-3)GlcNAcb1-6(Galb1-3GlcNAcb1-3)Galb1-4Glc-Sp21	2	0	0
378	Galb1-4GlcNAcb1-6(Fuca1-4(Fuca1-2Galb1-3)GlcNAcb1-3)Galb1-4Glc-Sp21	5	1	13
379	Galb1-4(Fuca1-3)GlcNAcb1-6(Fuca1-4(Fuca1-2Galb1-3)GlcNAcb1-3)Galb1-4Glc-Sp21	3	1	23
380	Galb1-3GlcNAcb1-3Galb1-4(Fuca1-3)GlcNAcb1-6(Galb1-3GlcNAcb1-3)Galb1-4Glc-Sp21	2	1	29
381	Galb1-4GlcNAcb1-6(Galb1-4GlcNAcb1-2)Mana1-6(Galb1-4GlcNAcb1-4(Galb1-4GlcNAcb1-2)Mana1-3)Manb1-4GlcNAcb1-4GlcNAcb-Sp21	3	1	40
382	GlcNAcb1-2Mana1-6(GlcNAcb1-4(GlcNAcb1-2)Mana1-3)Manb1-4GlcNAcb1-4GlcNAc-Sp21	2	1	67
383	Fuca1-2Galb1-3GalNAca1-3(Fuca1-2)Galb1-4Glcb-Sp0	3	1	18
384	Fuca1-2Galb1-3GalNAca1-3(Fuca1-2)Galb1-4GlcNAcb-Sp0	2	1	29
385	Galb1-3GlcNAcb1-3GalNAca-Sp14	4	1	29
386	GalNAcb1-4(Neu5Aca2-3)Galb1-4GlcNAcb1-3GalNAca-Sp14	3	1	27
387	GalNAca1-3(Fuca1-2)Galb1-3GalNAca1-3(Fuca1-2)Galb1-4GlcNAcb-Sp0	2	1	22
388	Gala1-3Galb1-3GlcNAcb1-2Mana1-6(Gala1-3Galb1-3GlcNAcb1-2Mana1-3)Manb1-4GlcNAcb1-4GlcNAc-Sp19	6	1	17
389	Gala1-3Galb1-3(Fuca1-4)GlcNAcb1-2Mana1-6(Gala1-3Galb1-3(Fuca1-4)GlcNAcb1-2Mana1-3)Manb1-4GlcNAcb1-4GlcNAc-Sp19	111	6	6
390	GlcNAcb1-2Mana1-6(Galb1-4GlcNAcb1-2Mana1-3)Manb1-4GlcNAcb1-4GlcNAc-Sp12	2	2	67
391	Galb1-4GlcNAcb1-2Mana1-6(GlcNAcb1-2Mana1-3)Manb1-4GlcNAcb1-4GlcNAc-Sp12	2	2	67
392	Neu5Aca2-3Galb1-3GlcNAcb1-3GalNAca-Sp14	1	1	40
393	Fuca1-2Galb1-4GlcNAcb1-3GalNAca-Sp14	3	1	27
394	Galb1-4(Fuca1-3)GlcNAcb1-3GalNAca-Sp14	2	1	22
395	GalNAca1-3GalNAcb1-3Gala1-4Galb1-4GlcNAcb-Sp0	2	1	29
396	Gala1-4Galb1-3GlcNAcb1-2Mana1-6(Gala1-4Galb1-3GlcNAcb1-2Mana1-3)Manb1-4GlcNAcb1-4GlcNAcb-Sp19	4	1	16
397	Gala1-4Galb1-4GlcNAcb1-2Mana1-6(Gala1-4Galb1-4GlcNAcb1-2Mana1-3)Manb1-4GlcNAcb1-4GlcNAcb-Sp24	7	2	22
398	Gala1-3Galb1-4GlcNAcb1-3GalNAca-Sp14	3	2	46
399	Galb1-3GlcNAcb1-6Galb1-4GlcNAcb-Sp0	3	1	27
400	Galb1-3GlcNAca1-6Galb1-4GlcNAcb-Sp0	2	0	0
401	GalNAcb1-3Gala1-6Galb1-4Glcb-Sp8	3	1	18
402	Gala1-3(Fuca1-2)Galb1-4(Fuca1-3)Glcb-Sp21	3	1	23
403	Galb1-4GlcNAcb1-6(Neu5Aca2-6Galb1-3GlcNAcb1-3)Galb1-4Glc-Sp21	2	1	43
404	Galb1-3GalNAcb1-4(Neu5Aca2-8Neu5Aca2-3)Galb1-4Glcb-Sp0	7	1	15
405	Neu5Aca2-3Galb1-3GalNAcb1-4(Neu5Aca2-8Neu5Aca2-3)Galb1-4Glcb-Sp0	7	1	9
406	Gala1-3(Fuca1-2)Galb1-4GlcNAcb1-3GalNAca-Sp14	2	1	29
407	GalNAca1-3(Fuca1-2)Galb1-4GlcNAcb1-3GalNAca-Sp14	2	1	38
408	GalNAca1-3GalNAcb1-3Gala1-4Galb1-4Glcb-Sp0	3	1	40
409	Fuca1-2Galb1-4(Fuca1-3)GlcNAcb1-3GalNAca-Sp14	10	1	11
410	Gala1-3(Fuca1-2)Galb1-4(Fuca1-3)GlcNAcb1-3GalNAc-Sp14	4	1	13
411	GalNAca1-3(Fuca1-2)Galb1-4(Fuca1-3)GlcNAcb1-3GalNAc-Sp14	5	1	13
412	Galb1-4(Fuca1-3)GlcNAcb1-2Mana1-6(Galb1-4(Fuca1-3)GlcNAcb1-2Mana1-3)Manb1-4GlcNAcb1-4(Fuca1-6)GlcNAcb-Sp22	7	1	12
413	Fuca1-2Galb1-4GlcNAcb1-2Mana1-6(Fuca1-2Galb1-4GlcNAcb1-2Mana1-3)Manb1-4GlcNAcb1-4(Fuca1-6)GlcNAcb-Sp22	6	0	0
414	GlcNAcb1-2(GlcNAcb1-6)Mana1-6(GlcNAcb1-2Mana1-3)Manb1-4GlcNAcb1-4GlcNAcb-Sp19	4	1	13
415	Fuca1-2Galb1-3GlcNAcb1-3GalNAc-Sp14	7	1	13
416	Gala1-3(Fuca1-2)Galb1-3GlcNAcb1-3GalNAc-Sp14	1	0	0
417	GalNAca1-3(Fuca1-2)Galb1-3GlcNAcb1-3GalNAc-Sp14	5	1	18
418	Gala1-3Galb1-3GlcNAcb1-3GalNAc-Sp14	2	1	38
419	Fuca1-2Galb1-3GlcNAcb1-2Mana1-6(Fuca1-2Galb1-3GlcNAcb1-2Mana1-3)Manb1-4GlcNAcb1-4(Fuca1-6)GlcNAcb-Sp22	27	7	27
420	Gala1-3(Fuca1-2)Galb1-4GlcNAcb1-2Mana1-6(Gala1-3(Fuca1-2)Galb1-4GlcNAcb1-2Mana1-3)Manb1-4GlcNAcb1-4(Fuca1-6)GlcNAcb-Sp22	4	1	13
421	Galb1-3GlcNAcb1-6(Galb1-3GlcNAcb1-2)Mana1-6(Galb1-3GlcNAcb1-2Mana1-3)Manb1-4GlcNAcb1-4GlcNAcb-Sp19	5	0	0
422	Galb1-4GlcNAcb1-6(Fuca1-2Galb1-3GlcNAcb1-3)Galb1-4Glc-Sp21	3	1	23
423	Fuca1-3GlcNAcb1-6(Galb1-4GlcNAcb1-3)Galb1-4Glc-Sp21	2	1	43
424	GlcNAcb1-2Mana1-6(GlcNAcb1-4)(GlcNAcb1-2Mana1-3)Manb1-4GlcNAcb1-4GlcNAc-Sp21	2	1	86
425	GlcNAcb1-2Mana1-6(GlcNAcb1-4)(GlcNAcb1-4(GlcNAcb1-2)Mana1-3)Manb1-4GlcNAcb1-4GlcNAc-Sp21	2	1	38
426	GlcNAcb1-6(GlcNAcb1-2)Mana1-6(GlcNAcb1-4)(GlcNAcb1-2Mana1-3)Manb1-4GlcNAcb1-4GlcNAc-Sp21	2	1	22
427	GlcNAcb1-6(GlcNAcb1-2)Mana1-6(GlcNAcb1-4)(GlcNAcb1-4(GlcNAcb1-2)Mana1-3)Manb1-4GlcNAcb1-4GlcNAc-Sp21	2	1	38
428	Galb1-4GlcNAcb1-2Mana1-6(GlcNAcb1-4)(Galb1-4GlcNAcb1-2Mana1-3)Manb1-4GlcNAcb1-4GlcNAc-Sp21	2	1	41
429	Galb1-4GlcNAcb1-2Mana1-6(GlcNAcb1-4)(Galb1-4GlcNAcb1-4(Galb1-4GlcNAcb1-2)Mana1-3)Manb1-4GlcNAcb1-4GlcNAc-Sp21	2	1	67
430	Galb1-4GlcNAcb1-6(Galb1-4GlcNAcb1-2)Mana1-6(GlcNAcb1-4)(Galb1-4GlcNAcb1-2Mana1-3)Manb1-4GlcNAcb1-4GlcNAc-Sp21	3	1	23
431	Galb1-4GlcNAcb1-6(Galb1-4GlcNAcb1-2)Mana1-6(GlcNAcb1-4)(Galb1-4GlcNAcb1-4(Galb1-4GlcNAcb1-2)Mana1-3)Manb1-4GlcNAcb1-4GlcNAc-Sp21	3	1	29
432	Galb1-4Galb-Sp10	2	1	22
433	Galb1-6Galb-Sp10	5	2	43
434	Neu5Aca2-3Galb1-4GlcNAcb1-3Galb-Sp8	3	0	0
435	GalNAcb1-6GalNAcb-Sp8	3	1	23
436	(6S)Galb1-3GlcNAcb-Sp0	4	1	29
437	(6S)Galb1-3(6S)GlcNAc-Sp0	6	2	27
438	Fuca1-2Galb1-4 GlcNAcb1-2Mana1-6(Fuca1-2Galb1-4GlcNAcb1-2(Fuca1-2Galb1-4GlcNAcb1-4)Mana1-3)Manb1-4GlcNAcb1-4GlcNAcb-Sp12	6	1	17
439	Fuca1-2Galb1-4(Fuca1-3)GlcNAcb1-2Mana1-6(Fuca1-2Galb1-4(Fuca1-3)GlcNAcb1-4(Fuca1-2Galb1-4(Fuca1-3)GlcNAcb1-2)Mana1-3)Manb1-4GlcNAcb1-4GlcNAcb-Sp12	8	1	8
440	Galb1-4(Fuca1-3)GlcNAcb1-6GalNAc-Sp14	6	1	10
441	Galb1-4GlcNAcb1-2Mana-Sp0	8	1	6
442	Fuca1-2Galb1-4GlcNAcb1-6(Fuca1-2Galb1-4GlcNAcb1-3)GalNAc-Sp14	3	0	0
443	Gala1-3(Fuca1-2)Galb1-4GlcNAcb1-6(Gala1-3(Fuca1-2)Galb1-4GlcNAcb1-3)GalNAc-Sp14	2	1	38
444	GalNAca1-3(Fuca1-2)Galb1-4GlcNAcb1-6(GalNAca1-3(Fuca1-2)Galb1-4GlcNAcb1-3)GalNAc-Sp14	2	1	38
445	Neu5Aca2-8Neu5Aca2-3Galb1-3GalNAcb1-4(Neu5Aca2-8Neu5Aca2-3)Galb1-4Glcb-Sp0	9	1	13
446	GalNAcb1-4Galb1-4Glcb-Sp0	10	2	15
447	GalNAca1-3(Fuca1-2)Galb1-4GlcNAcb1-2Mana1-6(GalNAca1-3(Fuca1-2)Galb1-4GlcNAcb1-2Mana1-3)Manb1-4GlcNAcb1-4(Fuca1-6)GlcNAcb-Sp22	6	4	70
448	Gala1-3(Fuca1-2)Galb1-3GlcNAcb1-2Mana1-6(Gala1-3(Fuca1-2)Galb1-3GlcNAcb1-2Mana1-3)Manb1-4GlcNAcb1-4(Fuca1-6)GlcNAcb-Sp22	4	1	20
449	Neu5Aca2-6Galb1-4GlcNAcb1-6(Fuca1-2Galb1-3GlcNAcb1-3)Galb1-4Glc-Sp21	3	1	29
450	GalNAca1-3(Fuca1-2)Galb1-3GlcNAcb1-2Mana1-6(GalNAca1-3(Fuca1-2)Galb1-3GlcNAcb1-2Mana1-3)Manb1-4GlcNAcb1-4(Fuca1-6)GlcNAcb-Sp22	3	1	18
451	Galb1-4GlcNAcb1-6(Galb1-4GlcNAcb1-2)Mana1-6(Galb1-4GlcNAcb1-2Mana1-3)Manb1-4GlcNAcb1-4GlcNAcb-Sp19	3	1	23
452	Neu5Aca2-3Galb1-4GlcNAcb1-2Mana1-6(GlcNAcb1-4)(Neu5Aca2-3Galb1-4GlcNAcb1-2Mana1-3)Manb1-4GlcNAcb1-4GlcNAcb-Sp21	3	1	23
453	Neu5Aca2-3Galb1-4GlcNAcb1-4Mana1-6(GlcNAcb1-4)(Neu5Aca2-3Galb1-4GlcNAcb1-4(Neu5Aca2-3Galb1-4GlcNAcb1-2)Mana1-3)Manb1-4GlcNAcb1-4GlcNAcb-Sp21	2	1	67
454	Neu5Aca2-3Galb1-4GlcNAcb1-6(Neu5Aca2-3Galb1-4GlcNAcb1-2)Mana1-6(GlcNAcb1-4)(Neu5Aca2-3Galb1-4GlcNAcb1-2Mana1-3)Manb1-4GlcNAcb1-4GlcNAcb-Sp21	2	1	29
455	Neu5Aca2-3Galb1-4GlcNAcb1-6(Neu5Aca2-3Galb1-4GlcNAcb1-2)Mana1-6(GlcNAcb1-4)(Neu5Aca2-3Galb1-4GlcNAcb1-4(Neu5Aca2-3Galb1-4GlcNAcb1-2)Mana1-3)Manb1-4GlcNAcb1-4GlcNAcb-Sp21	1	1	40
456	Neu5Aca2-6Galb1-4GlcNAcb1-2Mana1-6(GlcNAcb1-4)(Neu5Aca2-6Galb1-4GlcNAcb1-2Mana1-3)Manb1-4GlcNAcb1-4GlcNAcb-Sp21	2	0	0
457	Neu5Aca2-6Galb1-4GlcNAcb1-4Mana1-6(GlcNAcb1-4)(Neu5Aca2-6Galb1-4GlcNAcb1-4(Neu5Aca2-6Galb1-4GlcNAcb1-2)Mana1-3)Manb1-4GlcNAcb1-4GlcNAcb-Sp21	3	1	18
458	Neu5Aca2-6Galb1-4GlcNAcb1-6(Neu5Aca2-6Galb1-4GlcNAcb1-2)Mana1-6(GlcNAcb1-4)(Neu5Aca2-6Galb1-4GlcNAcb1-2Mana1-3)Manb1-4GlcNAcb1-4GlcNAcb-Sp21	3	1	23
459	Neu5Aca2-6Galb1-4GlcNAcb1-6(Neu5Aca2-6Galb1-4GlcNAcb1-2)Mana1-6(GlcNAcb1-4)(Neu5Aca2-6Galb1-4GlcNAcb1-4(Neu5Aca2-6Galb1-4GlcNAcb1-2)Mana1-3)Manb1-4GlcNAcb1-4GlcNAcb-Sp21	2	1	22
460	Gala1-3(Fuca1-2)Galb1-3GalNAca-Sp8	2	1	22
461	Gala1-3(Fuca1-2)Galb1-3GalNAcb-Sp8	4	1	23
462	Glca1-6Glca1-6Glca1-6Glcb-Sp10	3	1	35
463	Glca1-4Glca1-4Glca1-4Glcb-Sp10	4	1	34
464	Neu5Aca2-3Galb1-4GlcNAcb1-6(Neu5Aca2-3Galb1-4GlcNAcb1-3)GalNAca-Sp14	2	1	58
465	Fuca1-2Galb1-4(Fuca1-3)GlcNAcb1-2Mana1-6(Fuca1-2Galb1-4(Fuca1-3)GlcNAcb1-2Mana1-3)Manb1-4GlcNAcb1-4(Fuca1-6)GlcNAcb-Sp24	9	1	10
466	Fuca1-2Galb1-3(Fuca1-4)GlcNAcb1-2Mana1-6(Fuca1-2Galb1-3(Fuca1-4)GlcNAcb1-2Mana1-3)Manb1-4GlcNAcb1-4(Fuca1-6)GlcNAcb1-4(Fuca1-6)GlcNAcb-Sp19	5	1	16
467	GlcNAcb1-6(GlcNAcb1-2)Mana1-6(GlcNAcb1-2Mana1-3)Manb1-4GlcNAcb1-4(Fuca1-6)GlcNAcb-Sp24	4	1	20
468	Galb1-3GlcNAcb1-2Mana1-6(GlcNAcb1-4)(Galb1-3GlcNAcb1-2Mana1-3)Manb1-4GlcNAcb1-4GlcNAcb-Sp21	6	1	8
469	Neu5Aca2-6Galb1-4GlcNAcb1-6(Galb1-3GlcNAcb1-3)Galb1-4Glcb-Sp21	2	1	55
470	Neu5Aca2-3Galb1-4GlcNAcb1-2Mana-Sp0	9	1	10
471	Neu5Aca2-3Galb1-4GlcNAcb1-6GalNAca-Sp14	1	1	40
472	Neu5Aca2-6Galb1-4GlcNAcb1-6GalNAca-Sp14	4	3	78
473	Neu5Aca2-6Galb1-4 GlcNAcb1-6(Neu5Aca2-6Galb1-4GlcNAcb1-3)GalNAca-Sp14	2	1	38
474	Neu5Aca2-6Galb1-4GlcNAcb1-2Mana1-6(Neu5Aca2-6Galb1-4GlcNAcb1-2Mana1-3)Manb1-4GlcNAcb1-4(Fuca1-6)GlcNAcb-Sp24	4	0	0
475	Neu5Aca2-3Galb1-4GlcNAcb1-2Mana1-6(Neu5Aca2-3Galb1-4GlcNAcb1-2Mana1-3)Manb1-4GlcNAcb1-4(Fuca1-6)GlcNAcb-Sp24	4	1	13
476	Mana1-6(Mana1-3)Manb1-4GlcNAcb1-4(Fuca1-6)GlcNAcb-Sp19	4	0	0
477	Galb1-4GlcNAcb1-6(Galb1-4GlcNAcb1-2)Mana1-6(Galb1-4GlcNAcb1-2Mana1-3)Manb1-4GlcNAcb1-4(Fuca1-6)GlcNAcb-Sp24	5	1	10
478	Neu5Aca2-3Galb1-3GlcNAcb1-2Mana1-6(GlcNAcb1-4)(Neu5Aca2-3Galb1-3GlcNAcb1-2Mana1-3)Manb1-4GlcNAcb1-4GlcNAc-Sp21	3	1	27
479	Neu5Aca2-6Galb1-4GlcNAcb1-6(Fuca1-2Galb1-4(Fuca1-3)GlcNAcb1-3)Galb1-4Glc-Sp21	2	1	43
480	Galb1-3GlcNAcb1-6GalNAca-Sp14	2	1	41
481	Gala1-3Galb1-3GlcNAcb1-6GalNAca-Sp14	5	1	13
482	Galb1-3(Fuca1-4)GlcNAcb1-6GalNAca-Sp14	4	1	37
483	Neu5Aca2-3Galb1-3GlcNAcb1-6GalNAca-Sp14	1	1	82
484	(3S)Galb1-3(Fuca1-4)GlcNAcb-Sp0	3	1	27
485	Galb1-4(Fuca1-3)GlcNAcb1-6(Neu5Aca2-6(Neu5Aca2-3Galb1-3)GlcNAcb1-3)Galb1-4Glc-Sp21	2	1	71
486	Fuca1-2Galb1-4GlcNAcb1-6GalNAca-Sp14	3	1	23
487	Gala1-3Galb1-4GlcNAcb1-6GalNAca-Sp14	1	1	40
488	Galb1-4(Fuca1-3)GlcNAcb1-2Mana-Sp0	7	1	7
489	Fuca1-2(6S)Galb1-3GlcNAcb-Sp0	3	1	18
490	Gala1-3(Fuca1-2)Galb1-4GlcNAcb1-6GalNAca-Sp14	1	1	115
491	Fuca1-2Galb1-4GlcNAcb1-2Mana-Sp0	3	2	69
492	Fuca1-2Galb1-3(6S)GlcNAcb-Sp0	6	1	14
493	Fuca1-2(6S)Galb1-3(6S)GlcNAcb-Sp0	8	1	12
494	Neu5Aca2-6GalNAcb1-4(6S)GlcNAcb-Sp8	2	1	29
495	GalNAcb1-4(Fuca1-3)(6S)GlcNAcb-Sp8	3	0	0
496	(3S)GalNAcb1-4(Fuca1-3)GlcNAcb-Sp8	3	0	0
497	Fuca1-2Galb1-3GlcNAcb1-6(Fuca1-2Galb1-3GlcNAcb1-3)GalNAca-Sp14	4	1	20
498	GalNAca1-3(Fuca1-2)Galb1-3GlcNAcb1-6GalNAca-Sp14	7	8	113
499	GlcNAcb1-6(GlcNAcb1-2)Mana1-6(GlcNAcb1-4)(GlcNAcb1-4(GlcNAcb1-2)Mana1-3)Manb1-4GlcNAcb1-4(Fuca1-6)GlcNAc-Sp21	3	1	23
500	Galb1-4GlcNAcb1-6(Galb1-4GlcNAcb1-2)Mana1-6(GlcNAcb1-4)Galb1-4GlcNAcb1-4(Gal b1-4GlcNAcb1-2)Mana1-3)Manb1-4GlcNAcb1-4(Fuca1-6)GlcNAc-Sp21	2	1	38
501	Galb1-3GlcNAca1-3Galb1-4GlcNAcb-Sp8	2	1	41
502	Galb1-3(6S)GlcNAcb-Sp8	3	1	15
503	(6S)(4S)GalNAcb1-4GlcNAc-Sp8	5	1	24
504	(6S)GalNAcb1-4GlcNAc-Sp8	3	1	35
505	(3S)GalNAcb1-4(3S)GlcNAc-Sp8	2	1	41
506	GalNAcb1-4(6S)GlcNAc-Sp8	4	1	29
507	(3S)GalNAcb1-4GlcNAc-Sp8	3	1	52
508	(4S)GalNAcb-Sp10	3	2	55
509	Galb1-4(6P)GlcNAcb-Sp0	2	1	29
510	(6P)Galb1-4GlcNAcb-SP0	1	1	67
511	GalNAca1-3(Fuca1-2)Galb1-4GlcNAcb1-6GalNAc-Sp14	1	1	77
512	Neu5Aca2-6Galb1-4GlcNAcb1-2Man-Sp0	2	1	38
513	Gala1-3Galb1-4GlcNAcb1-2Mana-Sp0	1	0	0
514	Gala1-3(Fuca1-2)Galb1-4GlcNAcb1-2Mana-Sp0	3	1	52
515	GalNAca1-3(Fuca1-2)Galb1-4 GlcNAcb1-2Mana-Sp0	2	1	67
516	Galb1-3GlcNAcb1-2Mana-Sp0	3	1	38
517	Gala1-3(Fuca1-2)Galb1-3GlcNAcb1-6GalNAc-Sp14	1	1	40
518	Neu5Aca2-3Galb1-3GlcNAcb1-2Mana-Sp0	2	0	0
519	Gala1-3Galb1-3GlcNAcb1-2Mana-Sp0	2	1	67
520	GalNAcb1-4GlcNAcb1-2Mana-Sp0	2	0	0
521	Neu5Aca2-3Galb1-3GalNAcb1-4Galb1-4Glcb-Sp0	2	0	0
522	GlcNAcb1-2 Mana1-6(GlcNAcb1-4)(GlcNAcb1-2Mana1-3)Manb1-4GlcNAcb1-4(Fuca1-6)GlcNAc-Sp21	2	1	38
523	Galb1-4GlcNAcb1-2 Mana1-6(GlcNAcb1-4)(Galb1-4GlcNAcb1-2Mana1-3)Manb1-4GlcNAcb1-4(Fuca1-6)GlcNAc-Sp21	3	1	18
524	Galb1-4GlcNAcb1-2 Mana1-6(Galb1-4GlcNAcb1-4)(Galb1-4GlcNAcb1-2Mana1-3)Manb1-4GlcNAcb1-4(Fuca1-6)GlcNAc-Sp21	2	1	22
525	Fuca1-4(Galb1-3)GlcNAcb1-2 Mana-Sp0	5	3	65
526	Neu5Aca2-3Galb1-4(Fuca1-3)GlcNAcb1-2Mana-Sp0	2	0	0
527	GlcNAcb1-3Galb1-4GlcNAcb1-6(GlcNAcb1-3)Galb1-4GlcNAc-Sp0	2	1	38
528	GalNAca1-3(Fuca1-2)Galb1-3GalNAcb1-3Gala1-4Galb1-4Glc-Sp21	1	0	0
529	Gala1-3(Fuca1-2)Galb1-3GalNAcb1-3Gala1-4Galb1-4Glc-Sp21	1	1	77
530	Galb1-3GalNAcb1-3Gal-Sp21	4	1	16
531	GlcNAcb1-3Galb1-4GlcNAcb1-2Mana1-6(GlcNAcb1-3Galb1-4GlcNAcb1-2Mana1-3)Manb1-4GlcNAcb1-4GlcNAcb-Sp12	17	3	16
532	GlcNAcb1-3Galb1-4GlcNAcb1-2Mana1-6(GlcNAcb1-3Galb1-4GlcNAcb1-2Mana1-3)Manb1-4GlcNAcb1-4GlcNAcb-Sp25	2	1	38
533	Galβ1-4GlcNAcβ1-3Galβ1-4GlcNAcβ1-2Manα1-6(Galβ1-4GlcNAcβ1-3Galβ1-4GlcNAcβ1-2Manα1-3)Manβ1-4GlcNAcβ1-4GlcNAcβ-Sp12	3	1	18
534	Fuca1-2Galb1-4GlcNAcb1-3Galb1-4GlcNAcb1-2Mana1-6(Fuca1-2Galb1-4GlcNAcb1-3Galb1-4GlcNAcb1-2Mana1-3)Manb1-4GlcNAcb1-4GlcNAcb-Sp24	5	1	16
535	GlcNAcb1-3Galb1-4GlcNAcb1-3Galb1-4GlcNAcb1-2Mana1-6(GlcNAcb1-3Galb1-4GlcNAcb1-3Galb1-4GlcNAcb1-2Mana1-3)Manb1-4GlcNAcb1-4GlcNAcb-Sp12	11	1	12
536	GlcNAcb1-3Galb1-4GlcNAcb1-3Galb1-4GlcNAcb1-2Mana1-6(GlcNAcb1-3Galb1-4GlcNAcb1-3Galb1-4GlcNAcb1-2Mana1-3)Manb1-4GlcNAcb1-4GlcNAcb-Sp25	3	1	15
537	Galb1-4GlcNAcb1-3Galb1-4GlcNAcb1-3Galb1-4GlcNAcb1-2Mana1-6(Galb1-4GlcNAcb1-3Galb1-4GlcNAcb1-3Galb1-4GlcNAcb1-2Mana1-3)Manb1-4GlcNAcb1-4GlcNAcb-Sp12	7	2	25
538	Galb1-3GlcNAcb1-3Galb1-4GlcNAcb1-2Mana1-6(Galb1-3GlcNAcb1-3Galb1-4GlcNAcb1-2Mana1-3)Manb1-4GlcNAcb1-4GlcNAc-Sp25	4	1	13
539	Neu5Gca2-8Neu5Gca2-3Galb1-4GlcNAc-Sp0	2	1	22
540	Neu5Aca2-8Neu5Gca2-3Galb1-4GlcNAc-Sp0	2	1	38
541	Neu5Gca2-8Neu5Aca2-3Galb1-4GlcNAc-Sp0	2	1	55
542	Neu5Gca2-8Neu5Gca2-3Galb1-4GlcNAcb1-3Galb1-4GlcNAc-Sp0	3	1	23
543	Neu5Gca2-8Neu5Gca2-6Galb1-4GlcNAc-Sp0	3	1	18
544	Neu5Aca2-8Neu5Aca2-3Galb1-4GlcNAc-Sp0	1	1	77
545	GlcNAcb1-3Galb1-4GlcNAcb1-6(GlcNAcb1-3Galb1-4GlcNAcb1-2)Mana1-6(GlcNAcb1-3Galb1-4GlcNAcb1-2Man a1-3)Manb1-4GlcNAcb1-4GlcNAc-Sp24	10	4	37
546	Galb1-4GlcNAcb1-3Galb1-4GlcNAcb1-6(Galb1-4GlcNAcb1-3Galb1-4GlcNAcb1-2)Mana1-6(Galb1-4GlcNAcb1-3Galb1-4GlcNAcb1-2Mana1-3)Mana1-4GlcNAcb1-4GlcNAc-Sp24	10	2	18
547	Gala1-3Galb1-4GlcNAcb1-2Mana1-6(Gala1-3Galb1-4GlcNAcb1-2Mana1-3)Manb1-4GlcNAcb1-4GlcNAc-Sp24	7	1	12
548	GlcNAcb1-3Galb1-4GlcNAcb1-6(GlcNAcb1-3Galb1-3)GalNAca-Sp14	2	1	22
549	GalNAcb1-3GlcNAcb-Sp0	1	0	0
550	GalNAcb1-4GlcNAcb1-3GalNAcb1-4GlcNAcb-Sp0	2	1	38
551	GlcNAcb1-3Galb1-4GlcNAcb1-3Galb1-4GlcNAcb1-3Galb1-4GlcNAcb1-3Galb1-4GlcNAcb1-2Mana1-6(GlcNAcb1-3Galb1-4GlcNAcb1-3Galb1-4GlcNAcb1-3Galb1-4GlcNAcb1-3Galb1-4GlcNAcb1-2Mana1-3)Manb1-4GlcNAcb1-4GlcNAcb-Sp25	5	1	13
552	Galb1-4GlcNAcb1-3Galb1-4GlcNAcb1-3Galb1-4GlcNAcb1-3Galb1-4GlcNAcb1-3Galb1-4GlcNAcb1-2Mana1-6(Galb1-4GlcNAcb1-3Galb1-4GlcNAcb1-3Galb1-4GlcNAcb1-3Galb1-4GlcNAcb1-3Galb1-4GlcNAcb1-2Mana1-3)Manb1-4GlcNAcb1-4GlcNAcb-Sp25	6	1	18
553	GlcNAb1-3Galb1-3GalNAc-Sp14	1	0	0
554	Galb1-3GlcNAcb1-6(Galb1-3)GalNAc-Sp14	5	1	11
555	(3S)GlcAb1-3Galb1-4GlcNAcb1-3Galb1-4Glc-Sp0	2	0	0
556	(3S)GlcAb1-3Galb1-4GlcNAcb1-2Mana-Sp0	2	1	67
557	Galb1-3GlcNAcb1-3Galb1-4GlcNAcb1-3Galb1-4GlcNAcb1-6(Galb1-3GlcNAcb1-3Galb1-4GlcNAcb1-3Galb1-4GlcNAb1-2)Mana1-6(Galb1-3GlcNAcb1-3Galb1-4GlcNAcb1-3Galb1-4GlcNAcb1-2Mana1-3)Manb1-4GlcNAcb1-4(Fuca1-6)GlcNAcb-Sp24	6	1	14
558	Galb1-3GlcNAcb1-3Galb1-4GlcNAcb1-6(Galb1-3GlcNAcb1-3Galb1-4GlcNAb1-2)Mana1-6(Galb1-3GlcNAcb1-3Galb1-4GlcNAcb1-2Mana1-3)Manb1-4GlcNAcb1-4(Fuca1-6)GlcNAcb-Sp24	9	2	23
559	Neu5Aca2-8Neu5Aca2-3Galb1-3GalNAcb1-4(Neu5Aca2-3)Galb1-4Glc-Sp21	2	1	29
560	Galb1-4GlcNAcb1-3Galb1-4GlcNAcb1-2Mana1-6(Galb1-4GlcNAcb1-3Galb1-4GlcNAcb1-2Mana1-3)Manb1-4GlcNAcb1-4(Fuca1-6)GlcNAcb-Sp24	5	1	11
561	GlcNAcb1-3Galb1-4GlcNAcb1-3Galb1-4GlcNAcb1-2Mana1-6(GlcNAcb1-3Galb1-4GlcNAcb1-3Galb1-4GlcNAcb1-2Mana1-3)Manb1-4GlcNAcb1-4(Fuca1-6)GlcNAcb-Sp24	8	1	17
562	Galb1-4GlcNAcb1-3Galb1-4GlcNAcb1-6(Galb1-4GlcNAcb1-3Galb1-4GlcNAb1-2)Mana1-6(Galb1-4GlcNAcb1-3Galb1-4GlcNAcb1-2Mana1-3)Manb1-4GlcNAcb1-4(Fuca1-6)GlcNAcb-Sp24	8	1	10
563	Galb1-4GlcNAcb1-3Galb1-4GlcNAcb1-3Galb1-4GlcNAcb1-6(Galb1-4GlcNAcb1-3Galb1-4GlcNAcb1-3Galb1-4GlcNAb1-2)Mana1-6(Galb1-4GlcNAcb1-3Galb1-4GlcNAcb1-3Galb1-4GlcNAcb1-2Mana1-3)Manb1-4GlcNAcb1-4(Fuca1-6)GlcNAcb-Sp24	9	1	9
564	Galb1-4GlcNAcb1-3Galb1-4GlcNAcb1-3GalNAca-Sp14	3	1	27
565	Galb1-4GlcNAcb1-3Galb1-4GlcNAcb1-6(Galb1-3)GalNAca-Sp14	4	1	26
566	Galb1-4GlcNAcb1-3Galb1-4GlcNAcb1-6(Galb1-4GlcNAcb1-3Galb1-4GlcNAcb1-3)GalNAca-Sp14	7	1	7
567	Neu5Aca2-3Galb1-4GlcNAcb1-3Galb1-4GlcNAcb1-3GalNAca-Sp14	2	1	41
568	GlcNAcb1-3Galb1-4GlcNAcb1-3GalNAca-Sp14	2	0	0
569	GlcNAcb1-3Galb1-4GlcNAcb1-6(Galb1-3)GalNAca-Sp14	2	1	41
570	GlcNAcb1-3Galb1-4GlcNAcb1-6(GlcNAcb1-3Galb1-4GlcNAcb1-3)GalNAca-Sp14	4	1	13
571	Neu5Aca2-3Galb1-4GlcNAcb1-3Galb1-4GlcNAcb1-6(Neu5Aca2-3Galb1-4GlcNAcb1-3Galb1-4GlcNAcb1-3)GalNAca-Sp14	1	0	0
572	Neu5Aca2-6Galb1-4GlcNAcb1-3Galb1-4GlcNAcb1-3GalNAca-Sp14	1	1	67
573	GlcNAcb1-3Galb1-4GlcNAcb1-3Galb1-4GlcNAcb1-3GalNAca-Sp14	2	1	71
574	Galb1-4GlcNAcb1-3Galb1-3GalNAca-Sp14	2	1	22
575	Neu5Aca2-3Galb1-4GlcNAcb1-3Galb1-4GlcNAcb1-6(Galb1-3)GalNAca-Sp14	2	1	67
576	Neu5Aca2-6Galb1-4GlcNAcb1-3Galb1-4GlcNAcb1-6(Galb1-3)GalNAca-Sp14	2	0	0
577	Neu5Aca2-6Galb1-4GlcNAcb1-6(Galb1-3)GalNAca-Sp14	1	1	101
578	Neu5Aca2-3Galb1-4GlcNAcb1-3Galb1-4GlcNAcb1-2Mana1-6(Neu5Aca2-3Galb1-4GlcNAcb1-3Galb1-4GlcNAcb1-2Mana1-3)Manb1-4GlcNAcb1-4GlcNAcb-Sp12	4	1	26
579	GlcNAcb1-6(Neu5Aca2-3Galb1-3)GalNAca-Sp14	2	1	29
580	Neu5Aca2-6Galb1-4GlcNAcb1-3Galb1-4GlcNAcb1-6(Neu5Aca2-6Galb1-4GlcNAcb1-3Galb1-4GlcNAcb1-3)GalNAca-Sp14	3	1	38
581	Neu5Aca2-6Galb1-4GlcNAcb1-3Galb1-4GlcNAcb1-3Galb1-4GlcNAcb1-2Mana1-6(Neu5Aca2-6Galb1-4GlcNAcb1-3Galb1-4GlcNAcb1-3Galb1-4GlcNAcb1-2Mana1-3)Manb1-4GlcNAcb1-4GlcNAcb-Sp12	10	1	14
582	Neu5Aca2-3Galb1-4GlcNAcb1-3Galb1-4GlcNAcb1-3Galb1-4GlcNAcb1-2Mana1-6(Neu5Aca2-3Galb1-4GlcNAcb1-3Galb1-4GlcNAcb1-3Galb1-4GlcNAcb1-2Mana1-3)Manb1-4GlcNAcb1-4GlcNAcb-Sp12	16	1	8
583	Neu5Aca2-6Galb1-4GlcNAcb1-3Galb1-4GlcNAcb1-2Mana1-6(Neu5Aca2-6Galb1-4GlcNAcb1-3Galb1-4GlcNAcb1-2Mana1-3)Manb1-4GlcNAcb1-4GlcNAcb-Sp12	3	1	18
584	GlcNAcb1-3Fuca-Sp21	3	1	47
585	Galb1-3GalNAcb1-4(Neu5Aca2-8Neu5Aca2-8Neu5Aca2-3)Galb1-4Glcb-Sp21	4	1	26

## Sheet: Figure S7B data
Chart ID	Sample (conc.) Secondary (conc.) Barcode# Slide # Request # Date Initials	Average RFU	Standard deviation	%CV
1	Gala-Sp8	6.75	2.21736	32.8497
2	Glca-Sp8	3.75	0.957427	25.5314
3	Mana-Sp8	5.25	0.5	9.52381
4	GalNAca-Sp8	4.5	1.29099	28.6888
5	GalNAca-Sp15	3.5	1.29099	36.8856
6	Fuca-Sp8	4.5	1.73205	38.49
7	Fuca-Sp9	6	1.41421	23.5702
8	Rhaa-Sp8	4.25	0.957427	22.5277
9	Neu5Aca-Sp8	7.25	0.5	6.89655
10	Neu5Aca-Sp11	4.75	0.5	10.5263
11	Neu5Acb-Sp8	6.75	2.75379	40.7968
12	Galb-Sp8	5.75	0.957427	16.6509
13	Glcb-Sp8	4	0.816497	20.4124
14	Manb-Sp8	3.25	1.5	46.1538
15	GalNAcb-Sp8	7.5	0.57735	7.698
16	GlcNAcb-Sp0	3.25	0.957427	29.4593
17	GlcNAcb-Sp8	3.5	1.91485	54.7101
18	GlcN(Gc)b-Sp8	9.25	3.59398	38.8538
19	Galb1-4GlcNAcb1-6(Galb1-4GlcNAcb1-3)GalNAca-Sp8	2.75	0.5	18.1818
20	Galb1-4GlcNAcb1-6(Galb1-4GlcNAcb1-3)GalNAc-Sp14	4	0.816497	20.4124
21	GlcNAcb1-6(GlcNAcb1-4)(GlcNAcb1-3)GlcNAc-Sp8	7.75	2.21736	28.611
22	6S(3S)Galb1-4(6S)GlcNAcb-Sp0	5.25	1.25831	23.9677
23	6S(3S)Galb1-4GlcNAcb-Sp0	5.25	0.5	9.52381
24	(3S)Galb1-4(Fuca1-3)(6S)Glc-Sp0	11.75	1.5	12.766
25	(3S)Galb1-4Glcb-Sp8	4.5	1.29099	28.6888
26	(3S)Galb1-4(6S)Glcb-Sp0	4.5	1	22.2222
27	(3S)Galb1-4(6S)Glcb-Sp8	4.25	0.5	11.7647
28	(3S)Galb1-3(Fuca1-4)GlcNAcb-Sp8	3	0.816497	27.2166
29	(3S)Galb1-3GalNAca-Sp8	4.25	0.5	11.7647
30	(3S)Galb1-3GlcNAcb-Sp0	2.5	1.29099	51.6398
31	(3S)Galb1-3GlcNAcb-Sp8	4.25	0.5	11.7647
32	(3S)Galb1-4(Fuca1-3)GlcNAc-Sp0	4.75	2.21736	46.6812
33	(3S)Galb1-4(Fuca1-3)GlcNAc-Sp8	4	0.816497	20.4124
34	(3S)Galb1-4(6S)GlcNAcb-Sp0	6.75	2.06155	30.5415
35	(3S)Galb1-4(6S)GlcNAcb-Sp8	5.75	0.957427	16.6509
36	(3S)Galb1-4GlcNAcb-Sp0	3	0.816497	27.2166
37	(3S)Galb1-4GlcNAcb-Sp8	8.25	0.5	6.06061
38	(3S)Galb-Sp8	4.25	1.5	35.2941
39	(6S)(4S)Galb1-4GlcNAcb-Sp0	2.75	0.5	18.1818
40	(4S)Galb1-4GlcNAcb-Sp8	4.25	0.957427	22.5277
41	(6P)Mana-Sp8	4	0.816497	20.4124
42	(6S)Galb1-4Glcb-Sp0	3.75	0.957427	25.5314
43	(6S)Galb1-4Glcb-Sp8	5.75	3.30404	57.4615
44	(6S)Galb1-4GlcNAcb-Sp8	4.5	0.57735	12.83
45	(6S)Galb1-4(6S)Glcb-Sp8	6.25	2.62996	42.0793
46	Neu5Aca2-3(6S)Galb1-4GlcNAcb-Sp8	5.25	0.957427	18.2367
47	(6S)GlcNAcb-Sp8	4.5	1.29099	28.6888
48	Neu5,9Ac2a-Sp8	3.5	1.29099	36.8856
49	Neu5,9Ac2a2-6Galb1-4GlcNAcb-Sp8	10.5	3.10913	29.6107
50	Mana1-6(Mana1-3)Manb1-4GlcNAcb1-4GlcNAcb-Sp12	2.5	0.57735	23.094
51	Mana1-6(Mana1-3)Manb1-4GlcNAcb1-4GlcNAcb-Sp13	2.5	0.57735	23.094
52	GlcNAcb1-2Mana1-6(GlcNAcb1-2Mana1-3)Manb1-4GlcNAcb1-4GlcNAcb-Sp12	1.5	1	66.6667
53	GlcNAcb1-2Mana1-6(GlcNAcb1-2Mana1-3)Manb1-4GlcNAcb1-4GlcNAcb-Sp13	3.25	0.957427	29.4593
54	Galb1-4GlcNAcb1-2Mana1-6(Galb1-4GlcNAcb1-2Mana1-3)Manb1-4GlcNAcb1-4GlcNAcb-Sp12	4	1.41421	35.3553
55	Neu5Aca2-6Galb1-4GlcNAcb1-2Mana1-6(Neu5Aca2-6Galb1-4GlcNAcb1-2Mana1-3)Manb1-4GlcNAcb1-4GlcNAcb-Sp12	2.5	1	40
56	Neu5Aca2-6Galb1-4GlcNAcb1-2Mana1-6(Neu5Aca2-6Galb1-4GlcNAcb1-2Man-a1-3)Manb1-4GlcNAcb1-4GlcNAcb-Sp21	5.75	0.957427	16.6509
57	Neu5Aca2-6Galb1-4GlcNAcb1-2Mana1-6(Neu5Aca2-6Galb1-4GlcNAcb1-2Mana1-3)Manb1-4GlcNAcb1-4GlcNAcb-Sp24	6.25	1.89297	30.2875
58	Fuca1-2Galb1-3GalNAcb1-3Gala-Sp9	9.25	1.25831	13.6033
59	Fuca1-2Galb1-3GalNAcb1-3Gala1-4Galb1-4Glcb-Sp9	3	0	0
60	Fuca1-2Galb1-3(Fuca1-4)GlcNAcb-Sp8	5.5	0.57735	10.4973
61	Fuca1-2Galb1-3GalNAca-Sp8	2.75	0.5	18.1818
62	Fuca1-2Galb1-3GalNAca-Sp14	1.75	0.5	28.5714
63	Fuca1-2Galb1-3GalNAcb1-4(Neu5Aca2-3)Galb1-4Glcb-Sp0	4	0	0
64	Fuca1-2Galb1-3GalNAcb1-4(Neu5Aca2-3)Galb1-4Glcb-Sp9	2.75	0.5	18.1818
65	Fuca1-2Galb1-3GlcNAcb1-3Galb1-4Glcb-Sp8	6.5	1.29099	19.8615
66	Fuca1-2Galb1-3GlcNAcb1-3Galb1-4Glcb-Sp10	6.75	6.18466	91.6246
67	Fuca1-2Galb1-3GlcNAcb-Sp0	4	0	0
68	Fuca1-2Galb1-3GlcNAcb-Sp8	3.75	0.5	13.3333
69	Fuca1-2Galb1-4(Fuca1-3)GlcNAcb1-3Galb1-4(Fuca1-3)GlcNAcb-Sp0	4	0.816497	20.4124
70	Fuca1-2Galb1-4(Fuca1-3)GlcNAcb1-3Galb1-4(Fuca1-3)GlcNAcb1-3Galb1-4(Fuca1-3)GlcNAcb-Sp0	4.75	0.957427	20.1564
71	Fuca1-2Galb1-4(Fuca1-3)GlcNAcb-Sp0	3.75	0.957427	25.5314
72	Fuca1-2Galb1-4(Fuca1-3)GlcNAcb-Sp8	20.75	7.36546	35.4962
73	Fuca1-2Galb1-4GlcNAcb1-3Galb1-4GlcNAcb-Sp0	2.75	0.5	18.1818
74	Fuca1-2Galb1-4GlcNAcb1-3Galb1-4GlcNAcb1-3Galb1-4GlcNAcb-Sp0	3.5	1	28.5714
75	Fuca1-2Galb1-4GlcNAcb-Sp0	4	0	0
76	Fuca1-2Galb1-4GlcNAcb-Sp8	4	0.816497	20.4124
77	Fuca1-2Galb1-4Glcb-Sp0	2	0.816497	40.8248
78	Fuca1-2Galb-Sp8	3.75	1.5	40
79	Fuca1-3GlcNAcb-Sp8	3.75	0.5	13.3333
80	Fuca1-4GlcNAcb-Sp8	5	1.1547	23.094
81	Fucb1-3GlcNAcb-Sp8	5.25	1.25831	23.9677
82	GalNAca1-3(Fuca1-2)Galb1-3GlcNAcb-Sp0	5	0.816497	16.3299
83	GalNAca1-3(Fuca1-2)Galb1-4(Fuca1-3)GlcNAcb-Sp0	5	0	0
84	(3S)Galb1-4(Fuca1-3)Glcb-Sp0	4	0.816497	20.4124
85	GalNAca1-3(Fuca1-2)Galb1-4GlcNAcb-Sp0	3.5	0.57735	16.4957
86	GalNAca1-3(Fuca1-2)Galb1-4GlcNAcb-Sp8	2	0.816497	40.8248
87	GalNAca1-3(Fuca1-2)Galb1-4Glcb-Sp0	60.75	42.4372	69.8555
88	GlcNAcb1-3Galb1-3GalNAca-Sp8	3.25	0.5	15.3846
89	GalNAca1-3(Fuca1-2)Galb-Sp8	8.25	3.86221	46.8147
90	GalNAca1-3(Fuca1-2)Galb-Sp18	3.5	0.57735	16.4957
91	GalNAca1-3GalNAcb-Sp8	5	0	0
92	GalNAca1-3Galb-Sp8	5.5	0.57735	10.4973
93	GalNAca1-4(Fuca1-2)Galb1-4GlcNAcb-Sp8	4.25	0.5	11.7647
94	GalNAcb1-3GalNAca-Sp8	4.25	0.5	11.7647
95	GalNAcb1-3(Fuca1-2)Galb-Sp8	4	0.816497	20.4124
96	GalNAcb1-3Gala1-4Galb1-4GlcNAcb-Sp0	4	0	0
97	GalNAcb1-4(Fuca1-3)GlcNAcb-Sp0	6.5	1.29099	19.8615
98	GalNAcb1-4GlcNAcb-Sp0	6.75	2.62996	38.9623
99	GalNAcb1-4GlcNAcb-Sp8	6	0.816497	13.6083
100	Gala1-2Galb-Sp8	4.5	1.29099	28.6888
101	Gala1-3(Fuca1-2)Galb1-3GlcNAcb-Sp0	4.75	0.5	10.5263
102	Gala1-3(Fuca1-2)Galb1-3GlcNAcb-Sp8	5.5	1.29099	23.4726
103	Gala1-3(Fuca1-2)Galb1-4(Fuca1-3)GlcNAcb-Sp0	3	0	0
104	Gala1-3(Fuca1-2)Galb1-4(Fuca1-3)GlcNAcb-Sp8	3	2.3094	76.98
105	Gala1-3(Fuca1-2)Galb1-4GlcNAc-Sp0	4.5	0.57735	12.83
106	Gala1-3(Fuca1-2)Galb1-4Glcb-Sp0	4.75	0.5	10.5263
107	Gala1-3(Fuca1-2)Galb-Sp8	5	0	0
108	Gala1-3(Fuca1-2)Galb-Sp18	4.75	0.957427	20.1564
109	Gala1-4(Gala1-3)Galb1-4GlcNAcb-Sp8	5	1.82574	36.5148
110	Gala1-3GalNAca-Sp8	4.25	0.957427	22.5277
111	Gala1-3GalNAca-Sp16	3.5	0.57735	16.4957
112	Gala1-3GalNAcb-Sp8	2.75	0.957427	34.8155
113	Gala1-3Galb1-4(Fuca1-3)GlcNAcb-Sp8	2.25	0.957427	42.5523
114	Gala1-3Galb1-3GlcNAcb-Sp0	2.25	1.25831	55.9247
115	Gala1-3Galb1-4GlcNAcb-Sp8	3.75	0.957427	25.5314
116	Gala1-3Galb1-4Glcb-Sp0	4	0.816497	20.4124
117	Gala1-3Galb1-4Glc-Sp10	3.25	0.5	15.3846
118	Gala1-3Galb-Sp8	4	1.63299	40.8248
119	Gala1-4(Fuca1-2)Galb1-4GlcNAcb-Sp8	4.75	0.5	10.5263
120	Gala1-4Galb1-4GlcNAcb-Sp0	3.5	1	28.5714
121	Gala1-4Galb1-4GlcNAcb-Sp8	6.75	1.5	22.2222
122	Gala1-4Galb1-4Glcb-Sp0	4.5	0.57735	12.83
123	Gala1-4GlcNAcb-Sp8	14.25	5.12348	35.9542
124	Gala1-6Glcb-Sp8	3.75	0.957427	25.5314
125	Galb1-2Galb-Sp8	4.75	0.5	10.5263
126	Galb1-3(Fuca1-4)GlcNAcb1-3Galb1-4(Fuca1-3)GlcNAcb-Sp0	3	0	0
127	Galb1-3GlcNAcb1-3Galb1-4(Fuca1-3)GlcNAcb-Sp0	3	0.816497	27.2166
128	Galb1-3(Fuca1-4)GlcNAc-Sp0	3.5	0.57735	16.4957
129	Galb1-3(Fuca1-4)GlcNAc-Sp8	5.25	1.25831	23.9677
130	Fuca1-4(Galb1-3)GlcNAcb-Sp8	3.75	0.5	13.3333
131	Galb1-4GlcNAcb1-6GalNAca-Sp8	3.75	0.5	13.3333
132	Galb1-4GlcNAcb1-6GalNAc-Sp14	4	1.41421	35.3553
133	GlcNAcb1-6(Galb1-3)GalNAca-Sp8	4.5	0.57735	12.83
134	GlcNAcb1-6(Galb1-3)GalNAca-Sp14	3.25	0.957427	29.4593
135	Neu5Aca2-6(Galb1-3)GalNAca-Sp8	5.5	4.3589	79.2527
136	Neu5Aca2-6(Galb1-3)GalNAca-Sp14	2	0.816497	40.8248
137	Neu5Acb2-6(Galb1-3)GalNAca-Sp8	3.5	1.73205	49.4872
138	Neu5Aca2-6(Galb1-3)GlcNAcb1-4Galb1-4Glcb-Sp10	3.75	0.5	13.3333
139	Galb1-3GalNAca-Sp8	3.5	0.57735	16.4957
140	Galb1-3GalNAca-Sp14	3.5	0.57735	16.4957
141	Galb1-3GalNAca-Sp16	5	0.816497	16.3299
142	Galb1-3GalNAcb-Sp8	4.5	1.29099	28.6888
143	Galb1-3GalNAcb1-3Gala1-4Galb1-4Glcb-Sp0	2.5	0.57735	23.094
144	Galb1-3GalNAcb1-4(Neu5Aca2-3)Galb1-4Glcb-Sp0	3	0.816497	27.2166
145	Galb1-3GalNAcb1-4Galb1-4Glcb-Sp8	5.25	0.957427	18.2367
146	Galb1-3Galb-Sp8	9	1.1547	12.83
147	Galb1-3GlcNAcb1-3Galb1-4GlcNAcb-Sp0	1.25	0.5	40
148	Galb1-3GlcNAcb1-3Galb1-4Glcb-Sp10	3	0	0
149	Galb1-3GlcNAcb-Sp0	4.5	0.57735	12.83
150	Galb1-3GlcNAcb-Sp8	6.25	0.957427	15.3188
151	Galb1-4(Fuca1-3)GlcNAcb-Sp0	5	0	0
152	Galb1-4(Fuca1-3)GlcNAcb-Sp8	5	1.41421	28.2843
153	Galb1-4(Fuca1-3)GlcNAcb1-3Galb1-4(Fuca1-3)GlcNAcb-Sp0	6.25	0.957427	15.3188
154	Galb1-4(Fuca1-3)GlcNAcb1-3Galb1-4(Fuca1-3)GlcNAcb1-3Galb1-4(Fuca1-3)GlcNAcb-Sp0	2.25	0.957427	42.5523
155	Galb1-4(6S)Glcb-Sp0	4.25	0.5	11.7647
156	Galb1-4(6S)Glcb-Sp8	4.75	0.957427	20.1564
157	Galb1-4GalNAca1-3(Fuca1-2)Galb1-4GlcNAcb-Sp8	2.25	0.5	22.2222
158	Galb1-4GalNAcb1-3(Fuca1-2)Galb1-4GlcNAcb-Sp8	3.25	0.5	15.3846
159	Galb1-4GlcNAcb1-3GalNAca-Sp8	3.5	0.57735	16.4957
160	Galb1-4GlcNAcb1-3GalNAc-Sp14	2	0.816497	40.8248
161	Galb1-4GlcNAcb1-3Galb1-4(Fuca1-3)GlcNAcb1-3Galb1-4(Fuca1-3)GlcNAcb-Sp0	3.5	0.57735	16.4957
162	Galb1-4GlcNAcb1-3Galb1-4GlcNAcb1-3Galb1-4GlcNAcb-Sp0	3.75	0.5	13.3333
163	Galb1-4GlcNAcb1-3Galb1-4GlcNAcb-Sp0	3.5	0.57735	16.4957
164	Galb1-4GlcNAcb1-3Galb1-4Glcb-Sp0	2.25	0.5	22.2222
165	Galb1-4GlcNAcb1-3Galb1-4Glcb-Sp8	3.25	0.5	15.3846
166	Galb1-4GlcNAcb1-6(Galb1-3)GalNAca-Sp8	3.25	0.5	15.3846
167	Galb1-4GlcNAcb1-6(Galb1-3)GalNAc-Sp14	7	1.1547	16.4957
168	Galb1-4GlcNAcb-Sp0	5	0	0
169	Galb1-4GlcNAcb-Sp8	4.75	1.70783	35.9542
170	Galb1-4GlcNAcb-Sp23	3	0.816497	27.2166
171	Galb1-4Glcb-Sp0	4.25	0.957427	22.5277
172	Galb1-4Glcb-Sp8	4.5	1.29099	28.6888
173	GlcNAca1-3Galb1-4GlcNAcb-Sp8	2.5	0.57735	23.094
174	GlcNAca1-6Galb1-4GlcNAcb-Sp8	3	0.816497	27.2166
175	GlcNAcb1-2Galb1-3GalNAca-Sp8	2.5	0.57735	23.094
176	GlcNAcb1-6(GlcNAcb1-3)GalNAca-Sp8	3.25	0.5	15.3846
177	GlcNAcb1-6(GlcNAcb1-3)GalNAca-Sp14	2.25	0.957427	42.5523
178	GlcNAcb1-6(GlcNAcb1-3)Galb1-4GlcNAcb-Sp8	2.5	1	40
179	GlcNAcb1-3GalNAca-Sp8	4.25	0.5	11.7647
180	GlcNAcb1-3GalNAca-Sp14	2.5	1	40
181	GlcNAcb1-3Galb-Sp8	3.25	0.5	15.3846
182	GlcNAcb1-3Galb1-4GlcNAcb-Sp0	3	0.816497	27.2166
183	GlcNAcb1-3Galb1-4GlcNAcb-Sp8	3.5	0.57735	16.4957
184	GlcNAcb1-3Galb1-4GlcNAcb1-3Galb1-4GlcNAcb-Sp0	2.5	0.57735	23.094
185	GlcNAcb1-3Galb1-4Glcb-Sp0	3.75	0.5	13.3333
186	GlcNAcb1-4-MDPLys	4	0.816497	20.4124
187	GlcNAcb1-6(GlcNAcb1-4)GalNAca-Sp8	22.5	5.19615	23.094
188	GlcNAcb1-4Galb1-4GlcNAcb-Sp8	5	0	0
189	GlcNAcb1-4GlcNAcb1-4GlcNAcb1-4GlcNAcb1-4GlcNAcb1-4GlcNAcb1-Sp8	3.25	0.5	15.3846
190	GlcNAcb1-4GlcNAcb1-4GlcNAcb1-4GlcNAcb1-4GlcNAcb1-Sp8	3.5	1.29099	36.8856
191	GlcNAcb1-4GlcNAcb1-4GlcNAcb-Sp8	3	0.816497	27.2166
192	GlcNAcb1-6GalNAca-Sp8	4.25	0.5	11.7647
193	GlcNAcb1-6GalNAca-Sp14	3.25	0.5	15.3846
194	GlcNAcb1-6Galb1-4GlcNAcb-Sp8	4	1.82574	45.6435
195	Glca1-4Glcb-Sp8	5.25	1.89297	36.0566
196	Glca1-4Glca-Sp8	4.75	0.5	10.5263
197	Glca1-6Glca1-6Glcb-Sp8	4.75	0.5	10.5263
198	Glcb1-4Glcb-Sp8	4.5	1.29099	28.6888
199	Glcb1-6Glcb-Sp8	5	0	0
200	G-ol-Sp8	7.5	1.73205	23.094
201	GlcAa-Sp8	6.75	0.957427	14.1841
202	GlcAb-Sp8	9.75	2.06155	21.1441
203	GlcAb1-3Galb-Sp8	4	1.41421	35.3553
204	GlcAb1-6Galb-Sp8	9.25	3.40343	36.7938
205	KDNa2-3Galb1-3GlcNAcb-Sp0	3.75	0.5	13.3333
206	KDNa2-3Galb1-4GlcNAcb-Sp0	4.25	0.5	11.7647
207	Mana1-2Mana1-2Mana1-3Mana-Sp9	5	0.816497	16.3299
208	Mana1-2Mana1-6(Mana1-2Mana1-3)Mana-Sp9	3.25	0.5	15.3846
209	Mana1-2Mana1-3Mana-Sp9	4	0.816497	20.4124
210	Mana1-2Mana1-6(Mana1-2Mana1-3)Mana1-6(Mana1-2Mana1-2Mana1-3)Manb1-4GlcNAcb1-4GlcNAcb-Sp12	7	1.41421	20.2031
211	Mana1-6(Mana1-3)Mana-Sp9	4.5	1.73205	38.49
212	Mana1-2Mana1-2Mana1-6(Mana1-3)Mana-Sp9	4	0	0
213	Mana1-6(Mana1-3)Mana1-6(Mana1-2Mana1-3)Manb1-4GlcNAcb1-4GlcNAcb-Sp12	3.5	0.57735	16.4957
214	Mana1-6(Mana1-3)Mana1-6(Mana1-3)Manb1-4GlcNAcb1-4GlcNAcb-Sp12	3.25	0.5	15.3846
215	Manb1-4GlcNAcb-Sp0	4	0.816497	20.4124
216	Neu5Aca2-3Galb1-4GlcNAcb1-3Galb1-4(Fuca1-3)GlcNAcb-Sp0	3	0	0
217	(3S)Galb1-4(Fuca1-3)(6S)GlcNAcb-Sp8	10.25	0.957427	9.34075
218	Fuca1-2(6S)Galb1-4GlcNAcb-Sp0	3.25	0.5	15.3846
219	Fuca1-2Galb1-4(6S)GlcNAcb-Sp8	4.5	0.57735	12.83
220	Fuca1-2(6S)Galb1-4(6S)Glcb-Sp0	4	0	0
221	Neu5Aca2-3Galb1-3GalNAca-Sp8	3.5	1	28.5714
222	Neu5Aca2-3Galb1-3GalNAca-Sp14	2.75	0.5	18.1818
223	GalNAcb1-4(Neu5Aca2-8Neu5Aca2-8Neu5Aca2-8Neu5Aca2-3)Galb1-4Glcb-Sp0	2.75	1.5	54.5455
224	GalNAcb1-4(Neu5Aca2-8Neu5Aca2-8Neu5Aca2-3)Galb1-4Glcb-Sp0	3.5	1	28.5714
225	Neu5Aca2-8Neu5Aca2-8Neu5Aca2-3Galb1-4Glcb-Sp0	2.5	1	40
226	GalNAcb1-4(Neu5Aca2-8Neu5Aca2-3)Galb1-4Glcb-Sp0	2.5	0.57735	23.094
227	Neu5Aca2-8Neu5Aca2-8Neu5Aca-Sp8	4.25	1.5	35.2941
228	GalNAcb1-4(Neu5Aca2-3)Galb1-4GlcNAcb-Sp0	5.5	1.73205	31.4918
229	GalNAcb1-4(Neu5Aca2-3)Galb1-4GlcNAcb-Sp8	3.5	1	28.5714
230	GalNAcb1-4(Neu5Aca2-3)Galb1-4Glcb-Sp0	3.5	0.57735	16.4957
231	Neu5Aca2-3Galb1-3GalNAcb1-4(Neu5Aca2-3)Galb1-4Glcb-Sp0	2	1.1547	57.735
232	Neu5Aca2-6(Neu5Aca2-3)GalNAca-Sp8	4.5	1	22.2222
233	Neu5Aca2-3GalNAca-Sp8	4.25	0.5	11.7647
234	Neu5Aca2-3GalNAcb1-4GlcNAcb-Sp0	2	0	0
235	Neu5Aca2-3Galb1-3(6S)GlcNAc-Sp8	5.5	1.29099	23.4726
236	Neu5Aca2-3Galb1-3(Fuca1-4)GlcNAcb-Sp8	4	1.41421	35.3553
237	Neu5Aca2-3Galb1-3(Fuca1-4)GlcNAcb1-3Galb1-4(Fuca1-3)GlcNAcb-Sp0	7.5	1.73205	23.094
238	Neu5Aca2-3Galb1-4(Neu5Aca2-3Galb1-3)GlcNAcb-Sp8	3.75	0.957427	25.5314
239	Neu5Aca2-3Galb1-3(6S)GalNAca-Sp8	7	0.816497	11.6642
240	Neu5Aca2-6(Neu5Aca2-3Galb1-3)GalNAca-Sp8	2.5	0.57735	23.094
241	Neu5Aca2-6(Neu5Aca2-3Galb1-3)GalNAca-Sp14	6.5	1.29099	19.8615
242	Neu5Aca2-3Galb-Sp8	4.5	0.57735	12.83
243	Neu5Aca2-3Galb1-3GalNAcb1-3Gala1-4Galb1-4Glcb-Sp0	5.75	1.25831	21.8836
244	Neu5Aca2-3Galb1-3GlcNAcb1-3Galb1-4GlcNAcb-Sp0	3.5	0.57735	16.4957
245	Fuca1-2(6S)Galb1-4Glcb-Sp0	5.75	0.5	8.69565
246	Neu5Aca2-3Galb1-3GlcNAcb-Sp0	6.25	0.957427	15.3188
247	Neu5Aca2-3Galb1-4(6S)GlcNAcb-Sp8	4.5	1.29099	28.6888
248	Neu5Aca2-3Galb1-4(Fuca1-3)(6S)GlcNAcb-Sp8	4	0	0
249	Neu5Aca2-3Galb1-4(Fuca1-3)GlcNAcb1-3Galb1-4(Fuca1-3)GlcNAcb1-3Galb1-4(Fuca1-3)GlcNAcb-Sp0	10.25	2.75379	26.8662
250	Neu5Aca2-3Galb1-4(Fuca1-3)GlcNAcb-Sp0	3.75	0.957427	25.5314
251	Neu5Aca2-3Galb1-4(Fuca1-3)GlcNAcb-Sp8	3.5	2.38048	68.0136
252	Neu5Aca2-3Galb1-4(Fuca1-3)GlcNAcb1-3Galb-Sp8	5.25	1.25831	23.9677
253	Neu5Aca2-3Galb1-4(Fuca1-3)GlcNAcb1-3Galb1-4GlcNAcb-Sp8	15.25	2.98608	19.5808
254	Neu5Aca2-3Galb1-4GlcNAcb1-3Galb1-4GlcNAcb1-3Galb1-4GlcNAcb-Sp0	4.25	0.957427	22.5277
255	Neu5Aca2-3Galb1-4GlcNAcb-Sp0	4	0.816497	20.4124
256	Neu5Aca2-3Galb1-4GlcNAcb-Sp8	2.25	0.5	22.2222
257	Neu5Aca2-3Galb1-4GlcNAcb1-3Galb1-4GlcNAcb-Sp0	4.25	0.5	11.7647
258	Fuca1-2Galb1-4(6S)Glcb-Sp0	6	0.816497	13.6083
259	Neu5Aca2-3Galb1-4Glcb-Sp0	5.75	0.957427	16.6509
260	Neu5Aca2-3Galb1-4Glcb-Sp8	3.5	0.57735	16.4957
261	Neu5Aca2-6GalNAca-Sp8	12.75	4.57347	35.8704
262	Neu5Aca2-6GalNAcb1-4GlcNAcb-Sp0	2.75	0.957427	34.8155
263	Neu5Aca2-6Galb1-4(6S)GlcNAcb-Sp8	5.75	0.5	8.69565
264	Neu5Aca2-6Galb1-4GlcNAcb-Sp0	4.25	0.957427	22.5277
265	Neu5Aca2-6Galb1-4GlcNAcb-Sp8	5	0	0
266	Neu5Aca2-6Galb1-4GlcNAcb1-3Galb1-4(Fuca1-3)GlcNAcb1-3Galb1-4(Fuca1-3)GlcNAcb-Sp0	5.5	1	18.1818
267	Neu5Aca2-6Galb1-4GlcNAcb1-3Galb1-4GlcNAcb-Sp0	4.5	0.57735	12.83
268	Neu5Aca2-6Galb1-4Glcb-Sp0	3.75	0.5	13.3333
269	Neu5Aca2-6Galb1-4Glcb-Sp8	4	0.816497	20.4124
270	Neu5Aca2-6Galb-Sp8	5.75	0.5	8.69565
271	Neu5Aca2-8Neu5Aca-Sp8	4.5	0.57735	12.83
272	Neu5Aca2-8Neu5Aca2-3Galb1-4Glcb-Sp0	4.5	1	22.2222
273	Galb1-3(Fuca1-4)GlcNAcb1-3Galb1-3(Fuca1-4)GlcNAcb-Sp0	5.5	0.57735	10.4973
274	Neu5Acb2-6GalNAca-Sp8	3	0	0
275	Neu5Acb2-6Galb1-4GlcNAcb-Sp8	5.75	1.5	26.087
276	Neu5Gca2-3Galb1-3(Fuca1-4)GlcNAcb-Sp0	3.75	0.957427	25.5314
277	Neu5Gca2-3Galb1-3GlcNAcb-Sp0	3.5	1	28.5714
278	Neu5Gca2-3Galb1-4(Fuca1-3)GlcNAcb-Sp0	5.25	0.5	9.52381
279	Neu5Gca2-3Galb1-4GlcNAcb-Sp0	4.25	0.5	11.7647
280	Neu5Gca2-3Galb1-4Glcb-Sp0	4.25	0.5	11.7647
281	Neu5Gca2-6GalNAca-Sp0	6.25	0.957427	15.3188
282	Neu5Gca2-6Galb1-4GlcNAcb-Sp0	4	0	0
283	Neu5Gca-Sp8	8	0.816497	10.2062
284	Neu5Aca2-3Galb1-4GlcNAcb1-6(Galb1-3)GalNAca-Sp14	3.5	0.57735	16.4957
285	Galb1-3GlcNAcb1-3Galb1-3GlcNAcb-Sp0	3.25	0.5	15.3846
286	Galb1-4(Fuca1-3)(6S)GlcNAcb-Sp0	8.5	1	11.7647
287	Galb1-4(Fuca1-3)(6S)Glcb-Sp0	7.5	1.73205	23.094
288	Galb1-4(Fuca1-3)GlcNAcb1-3Galb1-3(Fuca1-4)GlcNAcb-Sp0	4	0	0
289	Galb1-4GlcNAcb1-3Galb1-3GlcNAcb-Sp0	7.5	1.29099	17.2133
290	Neu5Aca2-3Galb1-3GlcNAcb1-3Galb1-3GlcNAcb-Sp0	6	1.41421	23.5702
291	Neu5Aca2-3Galb1-4GlcNAcb1-3Galb1-3GlcNAcb-Sp0	4.25	2.06155	48.5071
292	4S(3S)Galb1-4GlcNAcb-Sp0	5.25	1.25831	23.9677
293	(6S)Galb1-4(6S)GlcNAcb-Sp0	5.25	1.5	28.5714
294	(6P)Glcb-Sp10	11.25	2.62996	23.3774
295	Neu5Aca2-3Galb1-4(Fuca1-3)GlcNAcb1-6(Galb1-3)GalNAca-Sp14	18.5	3.51188	18.9832
296	Galb1-3Galb1-4GlcNAcb-Sp8	2.75	0.957427	34.8155
297	Neu5Aca2-6Galb1-4GlcNAcb1-2Mana1-6(Galb1-4GlcNAcb1-2Mana1-3)Manb1-4GlcNAcb1-4GlcNAcb-Sp12	4.25	1.25831	29.6072
298	Galb1-4GlcNAcb1-6(Galb1-4GlcNAcb1-3)Galb1-4GlcNAc-Sp0	3.5	0.57735	16.4957
299	GlcNAcb1-6(Galb1-4GlcNAcb1-3)Galb1-4GlcNAc-Sp0	3.5	1	28.5714
300	Galb1-4GlcNAca1-6Galb1-4GlcNAcb-Sp0	3.75	1.25831	33.5548
301	Galb1-4GlcNAcb1-6Galb1-4GlcNAcb-Sp0	3.25	0.5	15.3846
302	GalNAcb1-3Galb-Sp8	3.25	0.957427	29.4593
303	GlcAb1-3GlcNAcb-Sp8	5.5	0.57735	10.4973
304	Neu5Aca2-6Galb1-4GlcNAcb1-2Mana1-6(GlcNAcb1-2Mana1-3)Manb1-4GlcNAcb1-4GlcNAcb-Sp12	4.5	0.57735	12.83
305	GlcNAcb1-3Man-Sp10	5	0.816497	16.3299
306	GlcNAcb1-4GlcNAcb-Sp10	3	0.816497	27.2166
307	GlcNAcb1-4GlcNAcb-Sp12	3.75	0.957427	25.5314
308	MurNAcb1-4GlcNAcb-Sp10	2.75	1.25831	45.7566
309	Mana1-6Manb-Sp10	10.5	0.57735	5.49857
310	Mana1-6(Mana1-3)Mana1-6(Mana1-3)Manb-Sp10	5.5	1.29099	23.4726
311	Mana1-2Mana1-6(Mana1-3)Mana1-6(Mana1-2Mana1-2Mana1-3)Mana-Sp9	3.25	0.5	15.3846
312	Mana1-2Mana1-6(Mana1-2Mana1-3)Mana1-6(Mana1-2Mana1-2Mana1-3)Mana-Sp9	4.25	1.70783	40.1841
313	Neu5Aca2-3Galb1-4GlcNAcb1-6(Neu5Aca2-3Galb1-3)GalNAca-Sp14	3	0.816497	27.2166
314	Neu5Aca2-6Galb1-4GlcNAcb1-2Mana1-6(Neu5Aca2-3Galb1-4GlcNAcb1-2Mana1-3)Manb1-4GlcNAcb1-4GlcNAcb-Sp12	3.5	1.29099	36.8856
315	Galb1-4GlcNAcb1-2Mana1-6(Neu5Aca2-6Galb1-4GlcNAcb1-2Mana1-3)Manb1-4GlcNAcb1-4GlcNAcb-Sp12	3.25	0.5	15.3846
316	Neu5Aca2-8Neu5Acb-Sp17	9	2.44949	27.2166
317	Neu5Aca2-8Neu5Aca2-8Neu5Acb-Sp8	2.75	1.5	54.5455
318	Neu5Gcb2-6Galb1-4GlcNAc-Sp8	6.25	1.25831	20.1329
319	Galb1-3GlcNAcb1-2Mana1-6(Galb1-3GlcNAcb1-2Mana1-3)Manb1-4GlcNAcb1-4GlcNAcb-Sp19	5	0	0
320	Neu5Aca2-3Galb1-4GlcNAcb1-2Mana1-6(Neu5Aca2-3Galb1-4GlcNAcb1-2Mana1-3)Manb1-4GlcNAcb1-4GlcNAcb-Sp12	3	0.816497	27.2166
321	Neu5Aca2-3Galb1-4GlcNAcb1-2Mana1-6(Neu5Aca2-6Galb1-4GlcNAcb1-2Mana1-3)Manb1-4GlcNAcb1-4GlcNAcb-Sp12	1.5	0.57735	38.49
322	Galb1-4(Fuca1-3)GlcNAcb1-2Mana1-6(Galb1-4(Fuca1-3)GlcNAcb1-2Mana1-3)Manb1-4GlcNAcb1-4GlcNAcb-Sp20	5.5	0.57735	10.4973
323	Neu5,9Ac2a2-3Galb1-3GlcNAcb-Sp0	8	10.0333	125.416
324	Neu5Aca2-6Galb1-4GlcNAcb1-3Galb1-3GlcNAcb-Sp0	3.25	0.5	15.3846
325	Neu5Aca2-3Galb1-3(Fuca1-4)GlcNAcb1-3Galb1-3(Fuca1-4)GlcNAcb-Sp0	6.5	0.57735	8.88231
326	Neu5Aca2-6Galb1-4GlcNAcb1-3Galb1-4GlcNAcb1-3Galb1-4GlcNAcb-Sp0	2.25	0.5	22.2222
327	Gala1-4Galb1-4GlcNAcb1-3Galb1-4Glcb-Sp0	2.25	0.5	22.2222
328	GalNAcb1-3Gala1-4Galb1-4GlcNAcb1-3Galb1-4Glcb-Sp0	6.5	0.57735	8.88231
329	GalNAca1-3(Fuca1-2)Galb1-4GlcNAcb1-3Galb1-4GlcNAcb-Sp0	2	0	0
330	GalNAca1-3(Fuca1-2)Galb1-4GlcNAcb1-3Galb1-4GlcNAcb1-3Galb1-4GlcNAcb-Sp0	5.5	0.57735	10.4973
331	Neu5Aca2-3Galb1-4(Fuca1-3)GlcNAcb1-6(Neu5Aca2-3Galb1-3)GalNAc-Sp14	6.5	2.38048	36.6227
332	GlcNAca1-4Galb1-4GlcNAcb1-3Galb1-4GlcNAcb1-3Galb1-4GlcNAcb-Sp0	3	0	0
333	GlcNAca1-4Galb1-4GlcNAcb-Sp0	3	0.816497	27.2166
334	GlcNAca1-4Galb1-3GlcNAcb-Sp0	4.5	0.57735	12.83
335	GlcNAca1-4Galb1-4GlcNAcb1-3Galb1-4Glcb-Sp0	2.25	0.5	22.2222
336	GlcNAca1-4Galb1-4GlcNAcb1-3Galb1-4(Fuca1-3)GlcNAcb1-3Galb1-4(Fuca1-3)GlcNAcb-Sp0	26	0.816497	3.14037
337	GlcNAca1-4Galb1-4GlcNAcb1-3Galb1-4GlcNAcb-Sp0	4.25	0.5	11.7647
338	GlcNAca1-4Galb1-3GalNAc-Sp14	3.75	1.25831	33.5548
339	Neu5Aca2-6Galb1-4GlcNAcb1-2Mana1-6(Mana1-3)Manb1-4GlcNAcb1-4GlcNAc-Sp12	3.5	0.57735	16.4957
340	Mana1-6(Neu5Aca2-6Galb1-4GlcNAcb1-2Mana1-3)Manb1-4GlcNAcb1-4GlcNAc-Sp12	3.5	1.29099	36.8856
341	Neu5Aca2-6Galb1-4GlcNAcb1-2Mana1-6Manb1-4GlcNAcb1-4GlcNAc-Sp12	2.75	0.957427	34.8155
342	Neu5Aca2-6Galb1-4GlcNAcb1-2Mana1-3Manb1-4GlcNAcb1-4GlcNAc-Sp12	3	0.816497	27.2166
343	Galb1-4GlcNAcb1-2Mana1-3Manb1-4GlcNAcb1-4GlcNAc-Sp12	3.25	0.957427	29.4593
344	Galb1-4GlcNAcb1-2Mana1-6Manb1-4GlcNAcb1-4GlcNAc-Sp12	4.25	0.5	11.7647
345	Mana1-6(Galb1-4GlcNAcb1-2Mana1-3)Manb1-4GlcNAcb1-4GlcNAcb-Sp12	3.5	0.57735	16.4957
346	GlcNAcb1-2Mana1-6(GlcNAcb1-2Mana1-3)Manb1-4GlcNAcb1-4(Fuca1-6)GlcNAcb-Sp22	7	0.816497	11.6642
347	Galb1-4GlcNAcb1-2Mana1-6(Galb1-4GlcNAcb1-2Mana1-3)Manb1-4GlcNAcb1-4(Fuca1-6)GlcNAcb-Sp22	4.5	0.57735	12.83
348	Galb1-3GlcNAcb1-2Mana1-6(Galb1-3GlcNAcb1-2Mana1-3)Manb1-4GlcNAcb1-4(Fuca1-6)GlcNAcb-Sp22	7.5	0.57735	7.698
349	(6S)GlcNAcb1-3Galb1-4GlcNAcb-Sp0	4.5	0.57735	12.83
350	KDNa2-3Galb1-4(Fuca1-3)GlcNAc-Sp0	4.75	0.5	10.5263
351	KDNa2-6Galb1-4GlcNAc-Sp0	3.75	1.70783	45.542
352	KDNa2-3Galb1-4Glc-Sp0	4.5	1	22.2222
353	KDNa2-3Galb1-3GalNAca-Sp14	5.75	0.957427	16.6509
354	Fuca1-2Galb1-3GlcNAcb1-2Mana1-6(Fuca1-2Galb1-3GlcNAcb1-2Mana1-3)Manb1-4GlcNAcb1-4GlcNAcb-Sp20	82.5	1.91485	2.32104
355	Fuca1-2Galb1-4GlcNAcb1-2Mana1-6(Fuca1-2Galb1-4GlcNAcb1-2Mana1-3)Manb1-4GlcNAcb1-4GlcNAcb-Sp20	12.5	1.91485	15.3188
356	Fuca1-2Galb1-4(Fuca1-3)GlcNAcb1-2Mana1-6(Fuca1-2Galb1-4(Fuca1-3)GlcNAcb1-2Mana1-3)Manb1-4GlcNAcb1-4GlcNAb-Sp20	8	1.82574	22.8218
357	Gala1-3Galb1-4GlcNAcb1-2Mana1-6(Gala1-3Galb1-4GlcNAcb1-2Mana1-3)Manb1-4GlcNAcb1-4GlcNAcb-Sp20	3.75	0.957427	25.5314
358	Galb1-4GlcNAcb1-2Mana1-6(Mana1-3)Manb1-4GlcNAcb1-4GlcNAcb-Sp12	3.5	0.57735	16.4957
359	Fuca1-4(Galb1-3)GlcNAcb1-2Mana1-6(Fuca1-4(Galb1-3)GlcNAcb1-2Mana1-3)Manb1-4GlcNAcb1-4(Fuca1-6)GlcNAcb-Sp22	28	1.1547	4.12393
360	Neu5Aca2-6GlcNAcb1-4GlcNAc-Sp21	3	0.816497	27.2166
361	Neu5Aca2-6GlcNAcb1-4GlcNAcb1-4GlcNAc-Sp21	4	0	0
362	Galb1-4(Fuca1-3)GlcNAcb1-6(Fuca1-2Galb1-4GlcNAcb1-3)Galb1-4Glc-Sp21	3.25	0.5	15.3846
363	Galb1-4GlcNAcb1-2Mana1-6(Galb1-4GlcNAcb1-4(Galb1-4GlcNAcb1-2)Mana1-3)Manb1-4GlcNAcb1-4GlcNAc-Sp21	3.5	0.57735	16.4957
364	GalNAca1-3(Fuca1-2)Galb1-4GlcNAcb1-2Mana1-6(GalNAca1-3(Fuca1-2)Galb1-4GlcNAcb1-2Mana1-3)Manb1-4GlcNAcb1-4GlcNAcb-Sp20	3.5	0.57735	16.4957
365	Gala1-3(Fuca1-2)Galb1-4GlcNAcb1-2Mana1-6(Gala1-3(Fuca1-2)Galb1-4GlcNAcb1-2Mana1-3)Manb1-4GlcNAcb1-4GlcNAcb-Sp20	6.5	1.29099	19.8615
366	Gala1-3Galb1-4(Fuca1-3)GlcNAcb1-2Mana1-6(Gala1-3Galb1-4(Fuca1-3)GlcNAcb1-2Mana1-3)Manb1-4GlcNAcb1-4GlcNAcb-Sp20	9.75	1.25831	12.9057
367	GalNAca1-3(Fuca1-2)Galb1-3GlcNAcb1-2Mana1-6(GalNAca1-3(Fuca1-2)Galb1-3GlcNAcb1-2Mana1-3)Manb1-4GlcNAcb1-4GlcNAcb-Sp20	3	0	0
368	Galα1-3(Fucα1-2)Galβ1-3GlcNAcβ1-2Manα1-6(Galα1-3(Fucα1-2)Galβ1-3GlcNAcβ1-2Manα1-3)Manβ1-4GlcNAcβ1-4GlcNAcβ-Sp20	5.5	3	54.5455
369	Fuca1-4(Fuca1-2Galb1-3)GlcNAcb1-2Mana1-3(Fuca1-4(Fuca1-2Galb1-3)GlcNAcb1-2Mana1-3)Manb1-4GlcNAcb1-4GlcNAcb-Sp19	6.25	1.25831	20.1329
370	Neu5Aca2-3Galb1-4GlcNAcb1-3GalNAc-Sp14	2	0.816497	40.8248
371	Neu5Aca2-6Galb1-4GlcNAcb1-3GalNAc-Sp14	2.25	0.5	22.2222
372	Neu5Aca2-3Galb1-4(Fuca1-3)GlcNAcb1-3GalNAca-Sp14	18	1.82574	10.143
373	GalNAcb1-4GlcNAcb1-2Mana1-6(GalNAcb1-4GlcNAcb1-2Mana1-3)Manb1-4GlcNAcb1-4GlcNAc-Sp12	58.25	3.77492	6.48054
374	Galb1-3GalNAca1-3(Fuca1-2)Galb1-4Glc-Sp0	1.75	0.5	28.5714
375	Galb1-3GalNAca1-3(Fuca1-2)Galb1-4GlcNAc-Sp0	3.25	0.5	15.3846
376	Galb1-3GlcNAcb1-3Galb1-4GlcNAcb1-6(Galb1-3GlcNAcb1-3)Galb1-4Glcb-Sp0	2.75	0.957427	34.8155
377	Galb1-4(Fuca1-3)GlcNAcb1-6(Galb1-3GlcNAcb1-3)Galb1-4Glc-Sp21	3	0.816497	27.2166
378	Galb1-4GlcNAcb1-6(Fuca1-4(Fuca1-2Galb1-3)GlcNAcb1-3)Galb1-4Glc-Sp21	2.75	0.5	18.1818
379	Galb1-4(Fuca1-3)GlcNAcb1-6(Fuca1-4(Fuca1-2Galb1-3)GlcNAcb1-3)Galb1-4Glc-Sp21	2.75	0.5	18.1818
380	Galb1-3GlcNAcb1-3Galb1-4(Fuca1-3)GlcNAcb1-6(Galb1-3GlcNAcb1-3)Galb1-4Glc-Sp21	1.75	0.957427	54.7101
381	Galb1-4GlcNAcb1-6(Galb1-4GlcNAcb1-2)Mana1-6(Galb1-4GlcNAcb1-4(Galb1-4GlcNAcb1-2)Mana1-3)Manb1-4GlcNAcb1-4GlcNAcb-Sp21	2.5	1.73205	69.282
382	GlcNAcb1-2Mana1-6(GlcNAcb1-4(GlcNAcb1-2)Mana1-3)Manb1-4GlcNAcb1-4GlcNAc-Sp21	1.5	0.57735	38.49
383	Fuca1-2Galb1-3GalNAca1-3(Fuca1-2)Galb1-4Glcb-Sp0	4	0.816497	20.4124
384	Fuca1-2Galb1-3GalNAca1-3(Fuca1-2)Galb1-4GlcNAcb-Sp0	1.75	0.5	28.5714
385	Galb1-3GlcNAcb1-3GalNAca-Sp14	4.75	1.5	31.5789
386	GalNAcb1-4(Neu5Aca2-3)Galb1-4GlcNAcb1-3GalNAca-Sp14	3.5	0.57735	16.4957
387	GalNAca1-3(Fuca1-2)Galb1-3GalNAca1-3(Fuca1-2)Galb1-4GlcNAcb-Sp0	1.25	0.5	40
388	Gala1-3Galb1-3GlcNAcb1-2Mana1-6(Gala1-3Galb1-3GlcNAcb1-2Mana1-3)Manb1-4GlcNAcb1-4GlcNAc-Sp19	7.75	1.70783	22.0365
389	Gala1-3Galb1-3(Fuca1-4)GlcNAcb1-2Mana1-6(Gala1-3Galb1-3(Fuca1-4)GlcNAcb1-2Mana1-3)Manb1-4GlcNAcb1-4GlcNAc-Sp19	132.5	51.8363	39.1217
390	GlcNAcb1-2Mana1-6(Galb1-4GlcNAcb1-2Mana1-3)Manb1-4GlcNAcb1-4GlcNAc-Sp12	2.25	0.5	22.2222
391	Galb1-4GlcNAcb1-2Mana1-6(GlcNAcb1-2Mana1-3)Manb1-4GlcNAcb1-4GlcNAc-Sp12	2	0.816497	40.8248
392	Neu5Aca2-3Galb1-3GlcNAcb1-3GalNAca-Sp14	2.25	0.957427	42.5523
393	Fuca1-2Galb1-4GlcNAcb1-3GalNAca-Sp14	3.75	0.5	13.3333
394	Galb1-4(Fuca1-3)GlcNAcb1-3GalNAca-Sp14	2.25	0.5	22.2222
395	GalNAca1-3GalNAcb1-3Gala1-4Galb1-4GlcNAcb-Sp0	2.5	0.57735	23.094
396	Gala1-4Galb1-3GlcNAcb1-2Mana1-6(Gala1-4Galb1-3GlcNAcb1-2Mana1-3)Manb1-4GlcNAcb1-4GlcNAcb-Sp19	7	2.94392	42.056
397	Gala1-4Galb1-4GlcNAcb1-2Mana1-6(Gala1-4Galb1-4GlcNAcb1-2Mana1-3)Manb1-4GlcNAcb1-4GlcNAcb-Sp24	7.75	0.5	6.45161
398	Gala1-3Galb1-4GlcNAcb1-3GalNAca-Sp14	4	1.82574	45.6435
399	Galb1-3GlcNAcb1-6Galb1-4GlcNAcb-Sp0	2.5	0.57735	23.094
400	Galb1-3GlcNAca1-6Galb1-4GlcNAcb-Sp0	1.75	0.957427	54.7101
401	GalNAcb1-3Gala1-6Galb1-4Glcb-Sp8	2.5	0.57735	23.094
402	Gala1-3(Fuca1-2)Galb1-4(Fuca1-3)Glcb-Sp21	2.75	1.5	54.5455
403	Galb1-4GlcNAcb1-6(Neu5Aca2-6Galb1-3GlcNAcb1-3)Galb1-4Glc-Sp21	2	0.816497	40.8248
404	Galb1-3GalNAcb1-4(Neu5Aca2-8Neu5Aca2-3)Galb1-4Glcb-Sp0	6.75	0.957427	14.1841
405	Neu5Aca2-3Galb1-3GalNAcb1-4(Neu5Aca2-8Neu5Aca2-3)Galb1-4Glcb-Sp0	6.5	0.57735	8.88231
406	Gala1-3(Fuca1-2)Galb1-4GlcNAcb1-3GalNAca-Sp14	3	0.816497	27.2166
407	GalNAca1-3(Fuca1-2)Galb1-4GlcNAcb1-3GalNAca-Sp14	1.5	0.57735	38.49
408	GalNAca1-3GalNAcb1-3Gala1-4Galb1-4Glcb-Sp0	1.5	0.57735	38.49
409	Fuca1-2Galb1-4(Fuca1-3)GlcNAcb1-3GalNAca-Sp14	12.75	2.5	19.6078
410	Gala1-3(Fuca1-2)Galb1-4(Fuca1-3)GlcNAcb1-3GalNAc-Sp14	2.5	0.57735	23.094
411	GalNAca1-3(Fuca1-2)Galb1-4(Fuca1-3)GlcNAcb1-3GalNAc-Sp14	8.25	2.62996	31.8783
412	Galb1-4(Fuca1-3)GlcNAcb1-2Mana1-6(Galb1-4(Fuca1-3)GlcNAcb1-2Mana1-3)Manb1-4GlcNAcb1-4(Fuca1-6)GlcNAcb-Sp22	6.5	1.29099	19.8615
413	Fuca1-2Galb1-4GlcNAcb1-2Mana1-6(Fuca1-2Galb1-4GlcNAcb1-2Mana1-3)Manb1-4GlcNAcb1-4(Fuca1-6)GlcNAcb-Sp22	6.75	0.5	7.40741
414	GlcNAcb1-2(GlcNAcb1-6)Mana1-6(GlcNAcb1-2Mana1-3)Manb1-4GlcNAcb1-4GlcNAcb-Sp19	3.75	0.5	13.3333
415	Fuca1-2Galb1-3GlcNAcb1-3GalNAc-Sp14	6.5	0.57735	8.88231
416	Gala1-3(Fuca1-2)Galb1-3GlcNAcb1-3GalNAc-Sp14	1	0.816497	81.6497
417	GalNAca1-3(Fuca1-2)Galb1-3GlcNAcb1-3GalNAc-Sp14	5.5	1.29099	23.4726
418	Gala1-3Galb1-3GlcNAcb1-3GalNAc-Sp14	3	0	0
419	Fuca1-2Galb1-3GlcNAcb1-2Mana1-6(Fuca1-2Galb1-3GlcNAcb1-2Mana1-3)Manb1-4GlcNAcb1-4(Fuca1-6)GlcNAcb-Sp22	22.75	9.39415	41.293
420	Gala1-3(Fuca1-2)Galb1-4GlcNAcb1-2Mana1-6(Gala1-3(Fuca1-2)Galb1-4GlcNAcb1-2Mana1-3)Manb1-4GlcNAcb1-4(Fuca1-6)GlcNAcb-Sp22	4.5	0.57735	12.83
421	Galb1-3GlcNAcb1-6(Galb1-3GlcNAcb1-2)Mana1-6(Galb1-3GlcNAcb1-2Mana1-3)Manb1-4GlcNAcb1-4GlcNAcb-Sp19	4.75	0.957427	20.1564
422	Galb1-4GlcNAcb1-6(Fuca1-2Galb1-3GlcNAcb1-3)Galb1-4Glc-Sp21	2.25	0.5	22.2222
423	Fuca1-3GlcNAcb1-6(Galb1-4GlcNAcb1-3)Galb1-4Glc-Sp21	2.25	0.957427	42.5523
424	GlcNAcb1-2Mana1-6(GlcNAcb1-4)(GlcNAcb1-2Mana1-3)Manb1-4GlcNAcb1-4GlcNAc-Sp21	2	0.816497	40.8248
425	GlcNAcb1-2Mana1-6(GlcNAcb1-4)(GlcNAcb1-4(GlcNAcb1-2)Mana1-3)Manb1-4GlcNAcb1-4GlcNAc-Sp21	2.5	0.57735	23.094
426	GlcNAcb1-6(GlcNAcb1-2)Mana1-6(GlcNAcb1-4)(GlcNAcb1-2Mana1-3)Manb1-4GlcNAcb1-4GlcNAc-Sp21	2	0.816497	40.8248
427	GlcNAcb1-6(GlcNAcb1-2)Mana1-6(GlcNAcb1-4)(GlcNAcb1-4(GlcNAcb1-2)Mana1-3)Manb1-4GlcNAcb1-4GlcNAc-Sp21	1.25	0.5	40
428	Galb1-4GlcNAcb1-2Mana1-6(GlcNAcb1-4)(Galb1-4GlcNAcb1-2Mana1-3)Manb1-4GlcNAcb1-4GlcNAc-Sp21	1.75	0.957427	54.7101
429	Galb1-4GlcNAcb1-2Mana1-6(GlcNAcb1-4)(Galb1-4GlcNAcb1-4(Galb1-4GlcNAcb1-2)Mana1-3)Manb1-4GlcNAcb1-4GlcNAc-Sp21	2.75	0.5	18.1818
430	Galb1-4GlcNAcb1-6(Galb1-4GlcNAcb1-2)Mana1-6(GlcNAcb1-4)(Galb1-4GlcNAcb1-2Mana1-3)Manb1-4GlcNAcb1-4GlcNAc-Sp21	2	0	0
431	Galb1-4GlcNAcb1-6(Galb1-4GlcNAcb1-2)Mana1-6(GlcNAcb1-4)(Galb1-4GlcNAcb1-4(Galb1-4GlcNAcb1-2)Mana1-3)Manb1-4GlcNAcb1-4GlcNAc-Sp21	2.75	1.25831	45.7566
432	Galb1-4Galb-Sp10	3	1.82574	60.8581
433	Galb1-6Galb-Sp10	6.5	1.29099	19.8615
434	Neu5Aca2-3Galb1-4GlcNAcb1-3Galb-Sp8	3.5	1	28.5714
435	GalNAcb1-6GalNAcb-Sp8	2.25	0.5	22.2222
436	(6S)Galb1-3GlcNAcb-Sp0	3.25	1.5	46.1538
437	(6S)Galb1-3(6S)GlcNAc-Sp0	4.75	1.5	31.5789
438	Fuca1-2Galb1-4 GlcNAcb1-2Mana1-6(Fuca1-2Galb1-4GlcNAcb1-2(Fuca1-2Galb1-4GlcNAcb1-4)Mana1-3)Manb1-4GlcNAcb1-4GlcNAcb-Sp12	7.25	0.5	6.89655
439	Fuca1-2Galb1-4(Fuca1-3)GlcNAcb1-2Mana1-6(Fuca1-2Galb1-4(Fuca1-3)GlcNAcb1-4(Fuca1-2Galb1-4(Fuca1-3)GlcNAcb1-2)Mana1-3)Manb1-4GlcNAcb1-4GlcNAcb-Sp12	8	0.816497	10.2062
440	Galb1-4(Fuca1-3)GlcNAcb1-6GalNAc-Sp14	7	0.816497	11.6642
441	Galb1-4GlcNAcb1-2Mana-Sp0	7.25	0.957427	13.2059
442	Fuca1-2Galb1-4GlcNAcb1-6(Fuca1-2Galb1-4GlcNAcb1-3)GalNAc-Sp14	3	0.816497	27.2166
443	Gala1-3(Fuca1-2)Galb1-4GlcNAcb1-6(Gala1-3(Fuca1-2)Galb1-4GlcNAcb1-3)GalNAc-Sp14	2.25	1.25831	55.9247
444	GalNAca1-3(Fuca1-2)Galb1-4GlcNAcb1-6(GalNAca1-3(Fuca1-2)Galb1-4GlcNAcb1-3)GalNAc-Sp14	2	0.816497	40.8248
445	Neu5Aca2-8Neu5Aca2-3Galb1-3GalNAcb1-4(Neu5Aca2-8Neu5Aca2-3)Galb1-4Glcb-Sp0	8.5	1	11.7647
446	GalNAcb1-4Galb1-4Glcb-Sp0	10.25	0.5	4.87805
447	GalNAca1-3(Fuca1-2)Galb1-4GlcNAcb1-2Mana1-6(GalNAca1-3(Fuca1-2)Galb1-4GlcNAcb1-2Mana1-3)Manb1-4GlcNAcb1-4(Fuca1-6)GlcNAcb-Sp22	2.5	1	40
448	Gala1-3(Fuca1-2)Galb1-3GlcNAcb1-2Mana1-6(Gala1-3(Fuca1-2)Galb1-3GlcNAcb1-2Mana1-3)Manb1-4GlcNAcb1-4(Fuca1-6)GlcNAcb-Sp22	3.25	0.957427	29.4593
449	Neu5Aca2-6Galb1-4GlcNAcb1-6(Fuca1-2Galb1-3GlcNAcb1-3)Galb1-4Glc-Sp21	2.25	1.25831	55.9247
450	GalNAca1-3(Fuca1-2)Galb1-3GlcNAcb1-2Mana1-6(GalNAca1-3(Fuca1-2)Galb1-3GlcNAcb1-2Mana1-3)Manb1-4GlcNAcb1-4(Fuca1-6)GlcNAcb-Sp22	3	0.816497	27.2166
451	Galb1-4GlcNAcb1-6(Galb1-4GlcNAcb1-2)Mana1-6(Galb1-4GlcNAcb1-2Mana1-3)Manb1-4GlcNAcb1-4GlcNAcb-Sp19	3	0.816497	27.2166
452	Neu5Aca2-3Galb1-4GlcNAcb1-2Mana1-6(GlcNAcb1-4)(Neu5Aca2-3Galb1-4GlcNAcb1-2Mana1-3)Manb1-4GlcNAcb1-4GlcNAcb-Sp21	1.75	0.5	28.5714
453	Neu5Aca2-3Galb1-4GlcNAcb1-4Mana1-6(GlcNAcb1-4)(Neu5Aca2-3Galb1-4GlcNAcb1-4(Neu5Aca2-3Galb1-4GlcNAcb1-2)Mana1-3)Manb1-4GlcNAcb1-4GlcNAcb-Sp21	1.25	0.5	40
454	Neu5Aca2-3Galb1-4GlcNAcb1-6(Neu5Aca2-3Galb1-4GlcNAcb1-2)Mana1-6(GlcNAcb1-4)(Neu5Aca2-3Galb1-4GlcNAcb1-2Mana1-3)Manb1-4GlcNAcb1-4GlcNAcb-Sp21	1.75	0.5	28.5714
455	Neu5Aca2-3Galb1-4GlcNAcb1-6(Neu5Aca2-3Galb1-4GlcNAcb1-2)Mana1-6(GlcNAcb1-4)(Neu5Aca2-3Galb1-4GlcNAcb1-4(Neu5Aca2-3Galb1-4GlcNAcb1-2)Mana1-3)Manb1-4GlcNAcb1-4GlcNAcb-Sp21	1	0	0
456	Neu5Aca2-6Galb1-4GlcNAcb1-2Mana1-6(GlcNAcb1-4)(Neu5Aca2-6Galb1-4GlcNAcb1-2Mana1-3)Manb1-4GlcNAcb1-4GlcNAcb-Sp21	3.5	1.29099	36.8856
457	Neu5Aca2-6Galb1-4GlcNAcb1-4Mana1-6(GlcNAcb1-4)(Neu5Aca2-6Galb1-4GlcNAcb1-4(Neu5Aca2-6Galb1-4GlcNAcb1-2)Mana1-3)Manb1-4GlcNAcb1-4GlcNAcb-Sp21	2.25	0.5	22.2222
458	Neu5Aca2-6Galb1-4GlcNAcb1-6(Neu5Aca2-6Galb1-4GlcNAcb1-2)Mana1-6(GlcNAcb1-4)(Neu5Aca2-6Galb1-4GlcNAcb1-2Mana1-3)Manb1-4GlcNAcb1-4GlcNAcb-Sp21	2	0	0
459	Neu5Aca2-6Galb1-4GlcNAcb1-6(Neu5Aca2-6Galb1-4GlcNAcb1-2)Mana1-6(GlcNAcb1-4)(Neu5Aca2-6Galb1-4GlcNAcb1-4(Neu5Aca2-6Galb1-4GlcNAcb1-2)Mana1-3)Manb1-4GlcNAcb1-4GlcNAcb-Sp21	2.75	0.957427	34.8155
460	Gala1-3(Fuca1-2)Galb1-3GalNAca-Sp8	3.5	1.29099	36.8856
461	Gala1-3(Fuca1-2)Galb1-3GalNAcb-Sp8	3.75	0.5	13.3333
462	Glca1-6Glca1-6Glca1-6Glcb-Sp10	3.5	0.57735	16.4957
463	Glca1-4Glca1-4Glca1-4Glcb-Sp10	4	1.41421	35.3553
464	Neu5Aca2-3Galb1-4GlcNAcb1-6(Neu5Aca2-3Galb1-4GlcNAcb1-3)GalNAca-Sp14	2.5	1	40
465	Fuca1-2Galb1-4(Fuca1-3)GlcNAcb1-2Mana1-6(Fuca1-2Galb1-4(Fuca1-3)GlcNAcb1-2Mana1-3)Manb1-4GlcNAcb1-4(Fuca1-6)GlcNAcb-Sp24	10.25	0.957427	9.34075
466	Fuca1-2Galb1-3(Fuca1-4)GlcNAcb1-2Mana1-6(Fuca1-2Galb1-3(Fuca1-4)GlcNAcb1-2Mana1-3)Manb1-4GlcNAcb1-4(Fuca1-6)GlcNAcb1-4(Fuca1-6)GlcNAcb-Sp19	5.75	1.70783	29.7013
467	GlcNAcb1-6(GlcNAcb1-2)Mana1-6(GlcNAcb1-2Mana1-3)Manb1-4GlcNAcb1-4(Fuca1-6)GlcNAcb-Sp24	4.25	1.5	35.2941
468	Galb1-3GlcNAcb1-2Mana1-6(GlcNAcb1-4)(Galb1-3GlcNAcb1-2Mana1-3)Manb1-4GlcNAcb1-4GlcNAcb-Sp21	6.5	0.57735	8.88231
469	Neu5Aca2-6Galb1-4GlcNAcb1-6(Galb1-3GlcNAcb1-3)Galb1-4Glcb-Sp21	2.75	1.5	54.5455
470	Neu5Aca2-3Galb1-4GlcNAcb1-2Mana-Sp0	13.5	5	37.037
471	Neu5Aca2-3Galb1-4GlcNAcb1-6GalNAca-Sp14	3	1.1547	38.49
472	Neu5Aca2-6Galb1-4GlcNAcb1-6GalNAca-Sp14	5.75	1.89297	32.9212
473	Neu5Aca2-6Galb1-4 GlcNAcb1-6(Neu5Aca2-6Galb1-4GlcNAcb1-3)GalNAca-Sp14	3	1.41421	47.1405
474	Neu5Aca2-6Galb1-4GlcNAcb1-2Mana1-6(Neu5Aca2-6Galb1-4GlcNAcb1-2Mana1-3)Manb1-4GlcNAcb1-4(Fuca1-6)GlcNAcb-Sp24	4	1.41421	35.3553
475	Neu5Aca2-3Galb1-4GlcNAcb1-2Mana1-6(Neu5Aca2-3Galb1-4GlcNAcb1-2Mana1-3)Manb1-4GlcNAcb1-4(Fuca1-6)GlcNAcb-Sp24	3.25	0.5	15.3846
476	Mana1-6(Mana1-3)Manb1-4GlcNAcb1-4(Fuca1-6)GlcNAcb-Sp19	3.5	0.57735	16.4957
477	Galb1-4GlcNAcb1-6(Galb1-4GlcNAcb1-2)Mana1-6(Galb1-4GlcNAcb1-2Mana1-3)Manb1-4GlcNAcb1-4(Fuca1-6)GlcNAcb-Sp24	8	1.41421	17.6777
478	Neu5Aca2-3Galb1-3GlcNAcb1-2Mana1-6(GlcNAcb1-4)(Neu5Aca2-3Galb1-3GlcNAcb1-2Mana1-3)Manb1-4GlcNAcb1-4GlcNAc-Sp21	4.75	2.87228	60.4691
479	Neu5Aca2-6Galb1-4GlcNAcb1-6(Fuca1-2Galb1-4(Fuca1-3)GlcNAcb1-3)Galb1-4Glc-Sp21	4	0.816497	20.4124
480	Galb1-3GlcNAcb1-6GalNAca-Sp14	2.25	2.62996	116.887
481	Gala1-3Galb1-3GlcNAcb1-6GalNAca-Sp14	3.5	0.57735	16.4957
482	Galb1-3(Fuca1-4)GlcNAcb1-6GalNAca-Sp14	4.25	0.5	11.7647
483	Neu5Aca2-3Galb1-3GlcNAcb1-6GalNAca-Sp14	3.5	0.57735	16.4957
484	(3S)Galb1-3(Fuca1-4)GlcNAcb-Sp0	5.25	0.957427	18.2367
485	Galb1-4(Fuca1-3)GlcNAcb1-6(Neu5Aca2-6(Neu5Aca2-3Galb1-3)GlcNAcb1-3)Galb1-4Glc-Sp21	2.5	1	40
486	Fuca1-2Galb1-4GlcNAcb1-6GalNAca-Sp14	5	0.816497	16.3299
487	Gala1-3Galb1-4GlcNAcb1-6GalNAca-Sp14	2	1.1547	57.735
488	Galb1-4(Fuca1-3)GlcNAcb1-2Mana-Sp0	6.75	0.5	7.40741
489	Fuca1-2(6S)Galb1-3GlcNAcb-Sp0	2.75	0.5	18.1818
490	Gala1-3(Fuca1-2)Galb1-4GlcNAcb1-6GalNAca-Sp14	2.25	0.5	22.2222
491	Fuca1-2Galb1-4GlcNAcb1-2Mana-Sp0	5	1.63299	32.6599
492	Fuca1-2Galb1-3(6S)GlcNAcb-Sp0	7.25	0.957427	13.2059
493	Fuca1-2(6S)Galb1-3(6S)GlcNAcb-Sp0	10.5	1.73205	16.4957
494	Neu5Aca2-6GalNAcb1-4(6S)GlcNAcb-Sp8	2.5	0.57735	23.094
495	GalNAcb1-4(Fuca1-3)(6S)GlcNAcb-Sp8	4	0.816497	20.4124
496	(3S)GalNAcb1-4(Fuca1-3)GlcNAcb-Sp8	3.75	1.70783	45.542
497	Fuca1-2Galb1-3GlcNAcb1-6(Fuca1-2Galb1-3GlcNAcb1-3)GalNAca-Sp14	3.5	0.57735	16.4957
498	GalNAca1-3(Fuca1-2)Galb1-3GlcNAcb1-6GalNAca-Sp14	5.25	5.31507	101.239
499	GlcNAcb1-6(GlcNAcb1-2)Mana1-6(GlcNAcb1-4)(GlcNAcb1-4(GlcNAcb1-2)Mana1-3)Manb1-4GlcNAcb1-4(Fuca1-6)GlcNAc-Sp21	2.75	0.957427	34.8155
500	Galb1-4GlcNAcb1-6(Galb1-4GlcNAcb1-2)Mana1-6(GlcNAcb1-4)Galb1-4GlcNAcb1-4(Gal b1-4GlcNAcb1-2)Mana1-3)Manb1-4GlcNAcb1-4(Fuca1-6)GlcNAc-Sp21	1.75	0.957427	54.7101
501	Galb1-3GlcNAca1-3Galb1-4GlcNAcb-Sp8	2	0.816497	40.8248
502	Galb1-3(6S)GlcNAcb-Sp8	3.5	1	28.5714
503	(6S)(4S)GalNAcb1-4GlcNAc-Sp8	3.5	1.29099	36.8856
504	(6S)GalNAcb1-4GlcNAc-Sp8	2	0	0
505	(3S)GalNAcb1-4(3S)GlcNAc-Sp8	4	0	0
506	GalNAcb1-4(6S)GlcNAc-Sp8	4.75	1.5	31.5789
507	(3S)GalNAcb1-4GlcNAc-Sp8	3.5	0.57735	16.4957
508	(4S)GalNAcb-Sp10	4.5	0.57735	12.83
509	Galb1-4(6P)GlcNAcb-Sp0	2	0.816497	40.8248
510	(6P)Galb1-4GlcNAcb-SP0	2.5	1.29099	51.6398
511	GalNAca1-3(Fuca1-2)Galb1-4GlcNAcb1-6GalNAc-Sp14	1.75	0.5	28.5714
512	Neu5Aca2-6Galb1-4GlcNAcb1-2Man-Sp0	2.75	0.957427	34.8155
513	Gala1-3Galb1-4GlcNAcb1-2Mana-Sp0	1	0.816497	81.6497
514	Gala1-3(Fuca1-2)Galb1-4GlcNAcb1-2Mana-Sp0	1.75	0.5	28.5714
515	GalNAca1-3(Fuca1-2)Galb1-4 GlcNAcb1-2Mana-Sp0	1.75	0.957427	54.7101
516	Galb1-3GlcNAcb1-2Mana-Sp0	4.5	1.29099	28.6888
517	Gala1-3(Fuca1-2)Galb1-3GlcNAcb1-6GalNAc-Sp14	3.5	1	28.5714
518	Neu5Aca2-3Galb1-3GlcNAcb1-2Mana-Sp0	3.25	1.5	46.1538
519	Gala1-3Galb1-3GlcNAcb1-2Mana-Sp0	2.25	1.25831	55.9247
520	GalNAcb1-4GlcNAcb1-2Mana-Sp0	2.25	1.89297	84.132
521	Neu5Aca2-3Galb1-3GalNAcb1-4Galb1-4Glcb-Sp0	1.75	0.957427	54.7101
522	GlcNAcb1-2 Mana1-6(GlcNAcb1-4)(GlcNAcb1-2Mana1-3)Manb1-4GlcNAcb1-4(Fuca1-6)GlcNAc-Sp21	1.5	0.57735	38.49
523	Galb1-4GlcNAcb1-2 Mana1-6(GlcNAcb1-4)(Galb1-4GlcNAcb1-2Mana1-3)Manb1-4GlcNAcb1-4(Fuca1-6)GlcNAc-Sp21	2.5	0.57735	23.094
524	Galb1-4GlcNAcb1-2 Mana1-6(Galb1-4GlcNAcb1-4)(Galb1-4GlcNAcb1-2Mana1-3)Manb1-4GlcNAcb1-4(Fuca1-6)GlcNAc-Sp21	1.5	1	66.6667
525	Fuca1-4(Galb1-3)GlcNAcb1-2 Mana-Sp0	7.25	2.21736	30.5842
526	Neu5Aca2-3Galb1-4(Fuca1-3)GlcNAcb1-2Mana-Sp0	2.25	1.25831	55.9247
527	GlcNAcb1-3Galb1-4GlcNAcb1-6(GlcNAcb1-3)Galb1-4GlcNAc-Sp0	0.5	0.57735	115.47
528	GalNAca1-3(Fuca1-2)Galb1-3GalNAcb1-3Gala1-4Galb1-4Glc-Sp21	2.5	0.57735	23.094
529	Gala1-3(Fuca1-2)Galb1-3GalNAcb1-3Gala1-4Galb1-4Glc-Sp21	2	0	0
530	Galb1-3GalNAcb1-3Gal-Sp21	5	0	0
531	GlcNAcb1-3Galb1-4GlcNAcb1-2Mana1-6(GlcNAcb1-3Galb1-4GlcNAcb1-2Mana1-3)Manb1-4GlcNAcb1-4GlcNAcb-Sp12	29	8.98146	30.9706
532	GlcNAcb1-3Galb1-4GlcNAcb1-2Mana1-6(GlcNAcb1-3Galb1-4GlcNAcb1-2Mana1-3)Manb1-4GlcNAcb1-4GlcNAcb-Sp25	2.25	0.5	22.2222
533	Galβ1-4GlcNAcβ1-3Galβ1-4GlcNAcβ1-2Manα1-6(Galβ1-4GlcNAcβ1-3Galβ1-4GlcNAcβ1-2Manα1-3)Manβ1-4GlcNAcβ1-4GlcNAcβ-Sp12	2.25	0.5	22.2222
534	Fuca1-2Galb1-4GlcNAcb1-3Galb1-4GlcNAcb1-2Mana1-6(Fuca1-2Galb1-4GlcNAcb1-3Galb1-4GlcNAcb1-2Mana1-3)Manb1-4GlcNAcb1-4GlcNAcb-Sp24	4.25	0.5	11.7647
535	GlcNAcb1-3Galb1-4GlcNAcb1-3Galb1-4GlcNAcb1-2Mana1-6(GlcNAcb1-3Galb1-4GlcNAcb1-3Galb1-4GlcNAcb1-2Mana1-3)Manb1-4GlcNAcb1-4GlcNAcb-Sp12	15.75	4.03113	25.5945
536	GlcNAcb1-3Galb1-4GlcNAcb1-3Galb1-4GlcNAcb1-2Mana1-6(GlcNAcb1-3Galb1-4GlcNAcb1-3Galb1-4GlcNAcb1-2Mana1-3)Manb1-4GlcNAcb1-4GlcNAcb-Sp25	3	0.816497	27.2166
537	Galb1-4GlcNAcb1-3Galb1-4GlcNAcb1-3Galb1-4GlcNAcb1-2Mana1-6(Galb1-4GlcNAcb1-3Galb1-4GlcNAcb1-3Galb1-4GlcNAcb1-2Mana1-3)Manb1-4GlcNAcb1-4GlcNAcb-Sp12	10.75	2.98608	27.7775
538	Galb1-3GlcNAcb1-3Galb1-4GlcNAcb1-2Mana1-6(Galb1-3GlcNAcb1-3Galb1-4GlcNAcb1-2Mana1-3)Manb1-4GlcNAcb1-4GlcNAc-Sp25	3.75	0.5	13.3333
539	Neu5Gca2-8Neu5Gca2-3Galb1-4GlcNAc-Sp0	1.75	0.957427	54.7101
540	Neu5Aca2-8Neu5Gca2-3Galb1-4GlcNAc-Sp0	0.25	0.5	200
541	Neu5Gca2-8Neu5Aca2-3Galb1-4GlcNAc-Sp0	2.5	0.57735	23.094
542	Neu5Gca2-8Neu5Gca2-3Galb1-4GlcNAcb1-3Galb1-4GlcNAc-Sp0	2	0.816497	40.8248
543	Neu5Gca2-8Neu5Gca2-6Galb1-4GlcNAc-Sp0	3.5	0.57735	16.4957
544	Neu5Aca2-8Neu5Aca2-3Galb1-4GlcNAc-Sp0	1.5	1	66.6667
545	GlcNAcb1-3Galb1-4GlcNAcb1-6(GlcNAcb1-3Galb1-4GlcNAcb1-2)Mana1-6(GlcNAcb1-3Galb1-4GlcNAcb1-2Man a1-3)Manb1-4GlcNAcb1-4GlcNAc-Sp24	11	2.3094	20.9946
546	Galb1-4GlcNAcb1-3Galb1-4GlcNAcb1-6(Galb1-4GlcNAcb1-3Galb1-4GlcNAcb1-2)Mana1-6(Galb1-4GlcNAcb1-3Galb1-4GlcNAcb1-2Mana1-3)Mana1-4GlcNAcb1-4GlcNAc-Sp24	12.5	0.57735	4.6188
547	Gala1-3Galb1-4GlcNAcb1-2Mana1-6(Gala1-3Galb1-4GlcNAcb1-2Mana1-3)Manb1-4GlcNAcb1-4GlcNAc-Sp24	10.25	0.957427	9.34075
548	GlcNAcb1-3Galb1-4GlcNAcb1-6(GlcNAcb1-3Galb1-3)GalNAca-Sp14	2	1.1547	57.735
549	GalNAcb1-3GlcNAcb-Sp0	2.25	0.957427	42.5523
550	GalNAcb1-4GlcNAcb1-3GalNAcb1-4GlcNAcb-Sp0	2.25	0.957427	42.5523
551	GlcNAcb1-3Galb1-4GlcNAcb1-3Galb1-4GlcNAcb1-3Galb1-4GlcNAcb1-3Galb1-4GlcNAcb1-2Mana1-6(GlcNAcb1-3Galb1-4GlcNAcb1-3Galb1-4GlcNAcb1-3Galb1-4GlcNAcb1-3Galb1-4GlcNAcb1-2Mana1-3)Manb1-4GlcNAcb1-4GlcNAcb-Sp25	6	0	0
552	Galb1-4GlcNAcb1-3Galb1-4GlcNAcb1-3Galb1-4GlcNAcb1-3Galb1-4GlcNAcb1-3Galb1-4GlcNAcb1-2Mana1-6(Galb1-4GlcNAcb1-3Galb1-4GlcNAcb1-3Galb1-4GlcNAcb1-3Galb1-4GlcNAcb1-3Galb1-4GlcNAcb1-2Mana1-3)Manb1-4GlcNAcb1-4GlcNAcb-Sp25	7.5	2.38048	31.7397
553	GlcNAb1-3Galb1-3GalNAc-Sp14	2.25	0.5	22.2222
554	Galb1-3GlcNAcb1-6(Galb1-3)GalNAc-Sp14	5.75	1.70783	29.7013
555	(3S)GlcAb1-3Galb1-4GlcNAcb1-3Galb1-4Glc-Sp0	1	0	0
556	(3S)GlcAb1-3Galb1-4GlcNAcb1-2Mana-Sp0	2.75	0.5	18.1818
557	Galb1-3GlcNAcb1-3Galb1-4GlcNAcb1-3Galb1-4GlcNAcb1-6(Galb1-3GlcNAcb1-3Galb1-4GlcNAcb1-3Galb1-4GlcNAb1-2)Mana1-6(Galb1-3GlcNAcb1-3Galb1-4GlcNAcb1-3Galb1-4GlcNAcb1-2Mana1-3)Manb1-4GlcNAcb1-4(Fuca1-6)GlcNAcb-Sp24	8.75	1.70783	19.518
558	Galb1-3GlcNAcb1-3Galb1-4GlcNAcb1-6(Galb1-3GlcNAcb1-3Galb1-4GlcNAb1-2)Mana1-6(Galb1-3GlcNAcb1-3Galb1-4GlcNAcb1-2Mana1-3)Manb1-4GlcNAcb1-4(Fuca1-6)GlcNAcb-Sp24	9	1.41421	15.7135
559	Neu5Aca2-8Neu5Aca2-3Galb1-3GalNAcb1-4(Neu5Aca2-3)Galb1-4Glc-Sp21	2	0	0
560	Galb1-4GlcNAcb1-3Galb1-4GlcNAcb1-2Mana1-6(Galb1-4GlcNAcb1-3Galb1-4GlcNAcb1-2Mana1-3)Manb1-4GlcNAcb1-4(Fuca1-6)GlcNAcb-Sp24	5.25	1.89297	36.0566
561	GlcNAcb1-3Galb1-4GlcNAcb1-3Galb1-4GlcNAcb1-2Mana1-6(GlcNAcb1-3Galb1-4GlcNAcb1-3Galb1-4GlcNAcb1-2Mana1-3)Manb1-4GlcNAcb1-4(Fuca1-6)GlcNAcb-Sp24	8.25	1.5	18.1818
562	Galb1-4GlcNAcb1-3Galb1-4GlcNAcb1-6(Galb1-4GlcNAcb1-3Galb1-4GlcNAb1-2)Mana1-6(Galb1-4GlcNAcb1-3Galb1-4GlcNAcb1-2Mana1-3)Manb1-4GlcNAcb1-4(Fuca1-6)GlcNAcb-Sp24	10	2.82843	28.2843
563	Galb1-4GlcNAcb1-3Galb1-4GlcNAcb1-3Galb1-4GlcNAcb1-6(Galb1-4GlcNAcb1-3Galb1-4GlcNAcb1-3Galb1-4GlcNAb1-2)Mana1-6(Galb1-4GlcNAcb1-3Galb1-4GlcNAcb1-3Galb1-4GlcNAcb1-2Mana1-3)Manb1-4GlcNAcb1-4(Fuca1-6)GlcNAcb-Sp24	9.25	1.70783	18.463
564	Galb1-4GlcNAcb1-3Galb1-4GlcNAcb1-3GalNAca-Sp14	8	2.16025	27.0031
565	Galb1-4GlcNAcb1-3Galb1-4GlcNAcb1-6(Galb1-3)GalNAca-Sp14	5.5	1	18.1818
566	Galb1-4GlcNAcb1-3Galb1-4GlcNAcb1-6(Galb1-4GlcNAcb1-3Galb1-4GlcNAcb1-3)GalNAca-Sp14	23.5	8.58293	36.5231
567	Neu5Aca2-3Galb1-4GlcNAcb1-3Galb1-4GlcNAcb1-3GalNAca-Sp14	0.75	0.5	66.6667
568	GlcNAcb1-3Galb1-4GlcNAcb1-3GalNAca-Sp14	2.25	0.5	22.2222
569	GlcNAcb1-3Galb1-4GlcNAcb1-6(Galb1-3)GalNAca-Sp14	2	0	0
570	GlcNAcb1-3Galb1-4GlcNAcb1-6(GlcNAcb1-3Galb1-4GlcNAcb1-3)GalNAca-Sp14	3.75	0.5	13.3333
571	Neu5Aca2-3Galb1-4GlcNAcb1-3Galb1-4GlcNAcb1-6(Neu5Aca2-3Galb1-4GlcNAcb1-3Galb1-4GlcNAcb1-3)GalNAca-Sp14	2	0.816497	40.8248
572	Neu5Aca2-6Galb1-4GlcNAcb1-3Galb1-4GlcNAcb1-3GalNAca-Sp14	2	0.816497	40.8248
573	GlcNAcb1-3Galb1-4GlcNAcb1-3Galb1-4GlcNAcb1-3GalNAca-Sp14	2	0.816497	40.8248
574	Galb1-4GlcNAcb1-3Galb1-3GalNAca-Sp14	1.75	0.5	28.5714
575	Neu5Aca2-3Galb1-4GlcNAcb1-3Galb1-4GlcNAcb1-6(Galb1-3)GalNAca-Sp14	2.25	0.5	22.2222
576	Neu5Aca2-6Galb1-4GlcNAcb1-3Galb1-4GlcNAcb1-6(Galb1-3)GalNAca-Sp14	2.25	0.5	22.2222
577	Neu5Aca2-6Galb1-4GlcNAcb1-6(Galb1-3)GalNAca-Sp14	2.75	0.957427	34.8155
578	Neu5Aca2-3Galb1-4GlcNAcb1-3Galb1-4GlcNAcb1-2Mana1-6(Neu5Aca2-3Galb1-4GlcNAcb1-3Galb1-4GlcNAcb1-2Mana1-3)Manb1-4GlcNAcb1-4GlcNAcb-Sp12	4.75	0.5	10.5263
579	GlcNAcb1-6(Neu5Aca2-3Galb1-3)GalNAca-Sp14	1.25	0.957427	76.5942
580	Neu5Aca2-6Galb1-4GlcNAcb1-3Galb1-4GlcNAcb1-6(Neu5Aca2-6Galb1-4GlcNAcb1-3Galb1-4GlcNAcb1-3)GalNAca-Sp14	1.75	0.5	28.5714
581	Neu5Aca2-6Galb1-4GlcNAcb1-3Galb1-4GlcNAcb1-3Galb1-4GlcNAcb1-2Mana1-6(Neu5Aca2-6Galb1-4GlcNAcb1-3Galb1-4GlcNAcb1-3Galb1-4GlcNAcb1-2Mana1-3)Manb1-4GlcNAcb1-4GlcNAcb-Sp12	12.5	2.51661	20.1329
582	Neu5Aca2-3Galb1-4GlcNAcb1-3Galb1-4GlcNAcb1-3Galb1-4GlcNAcb1-2Mana1-6(Neu5Aca2-3Galb1-4GlcNAcb1-3Galb1-4GlcNAcb1-3Galb1-4GlcNAcb1-2Mana1-3)Manb1-4GlcNAcb1-4GlcNAcb-Sp12	23.75	2.5	10.5263
583	Neu5Aca2-6Galb1-4GlcNAcb1-3Galb1-4GlcNAcb1-2Mana1-6(Neu5Aca2-6Galb1-4GlcNAcb1-3Galb1-4GlcNAcb1-2Mana1-3)Manb1-4GlcNAcb1-4GlcNAcb-Sp12	3.5	0.57735	16.4957
584	GlcNAcb1-3Fuca-Sp21	4	1.1547	28.8675
585	Galb1-3GalNAcb1-4(Neu5Aca2-8Neu5Aca2-8Neu5Aca2-3)Galb1-4Glcb-Sp21	3.5	0.57735	16.4957

## Sheet: Figure S7C data
Chart ID	Sample (conc.) Secondary (conc.) Barcode# Slide # Request # Date Initials	Average RFU	standard deviation	%CV
1	Gala-Sp8	9.25	1.89297	20.4645
2	Glca-Sp8	8	0.816497	10.2062
3	Mana-Sp8	8.5	1.91485	22.5277
4	GalNAca-Sp8	6.5	0.57735	8.88231
5	GalNAca-Sp15	8	1.82574	22.8218
6	Fuca-Sp8	5	0.816497	16.3299
7	Fuca-Sp9	7	0	0
8	Rhaa-Sp8	3.5	1.29099	36.8856
9	Neu5Aca-Sp8	9.5	0.57735	6.07737
10	Neu5Aca-Sp11	5.25	0.957427	18.2367
11	Neu5Acb-Sp8	6.75	2.98608	44.2382
12	Galb-Sp8	8.5	0.57735	6.79236
13	Glcb-Sp8	5.75	0.957427	16.6509
14	Manb-Sp8	6	1.41421	23.5702
15	GalNAcb-Sp8	7	3.91578	55.9397
16	GlcNAcb-Sp0	5.75	2.21736	38.5627
17	GlcNAcb-Sp8	7	0.816497	11.6642
18	GlcN(Gc)b-Sp8	9.5	0.57735	6.07737
19	Galb1-4GlcNAcb1-6(Galb1-4GlcNAcb1-3)GalNAca-Sp8	4	0	0
20	Galb1-4GlcNAcb1-6(Galb1-4GlcNAcb1-3)GalNAc-Sp14	5.5	0.57735	10.4973
21	GlcNAcb1-6(GlcNAcb1-4)(GlcNAcb1-3)GlcNAc-Sp8	9.25	0.5	5.40541
22	6S(3S)Galb1-4(6S)GlcNAcb-Sp0	7.75	0.957427	12.3539
23	6S(3S)Galb1-4GlcNAcb-Sp0	6.25	1.5	24
24	(3S)Galb1-4(Fuca1-3)(6S)Glc-Sp0	13	2	15.3846
25	(3S)Galb1-4Glcb-Sp8	3.25	1.5	46.1538
26	(3S)Galb1-4(6S)Glcb-Sp0	7.75	1.5	19.3548
27	(3S)Galb1-4(6S)Glcb-Sp8	7.25	0.957427	13.2059
28	(3S)Galb1-3(Fuca1-4)GlcNAcb-Sp8	4.75	0.5	10.5263
29	(3S)Galb1-3GalNAca-Sp8	6	1.1547	19.245
30	(3S)Galb1-3GlcNAcb-Sp0	4.5	0.57735	12.83
31	(3S)Galb1-3GlcNAcb-Sp8	4.5	0.57735	12.83
32	(3S)Galb1-4(Fuca1-3)GlcNAc-Sp0	2.5	1.73205	69.282
33	(3S)Galb1-4(Fuca1-3)GlcNAc-Sp8	5.5	0.57735	10.4973
34	(3S)Galb1-4(6S)GlcNAcb-Sp0	7.25	0.957427	13.2059
35	(3S)Galb1-4(6S)GlcNAcb-Sp8	6	1.41421	23.5702
36	(3S)Galb1-4GlcNAcb-Sp0	4	0.816497	20.4124
37	(3S)Galb1-4GlcNAcb-Sp8	11.25	0.957427	8.51046
38	(3S)Galb-Sp8	8.75	1.5	17.1429
39	(6S)(4S)Galb1-4GlcNAcb-Sp0	4.25	0.5	11.7647
40	(4S)Galb1-4GlcNAcb-Sp8	8.75	1.25831	14.3806
41	(6P)Mana-Sp8	6.5	2.38048	36.6227
42	(6S)Galb1-4Glcb-Sp0	5.25	0.5	9.52381
43	(6S)Galb1-4Glcb-Sp8	6.5	1.91485	29.4593
44	(6S)Galb1-4GlcNAcb-Sp8	8	0	0
45	(6S)Galb1-4(6S)Glcb-Sp8	7.25	0.5	6.89655
46	Neu5Aca2-3(6S)Galb1-4GlcNAcb-Sp8	6.75	0.957427	14.1841
47	(6S)GlcNAcb-Sp8	7	0.816497	11.6642
48	Neu5,9Ac2a-Sp8	5	0	0
49	Neu5,9Ac2a2-6Galb1-4GlcNAcb-Sp8	17.25	5.56028	32.2335
50	Mana1-6(Mana1-3)Manb1-4GlcNAcb1-4GlcNAcb-Sp12	3.25	0.957427	29.4593
51	Mana1-6(Mana1-3)Manb1-4GlcNAcb1-4GlcNAcb-Sp13	3.75	0.5	13.3333
52	GlcNAcb1-2Mana1-6(GlcNAcb1-2Mana1-3)Manb1-4GlcNAcb1-4GlcNAcb-Sp12	3.5	0.57735	16.4957
53	GlcNAcb1-2Mana1-6(GlcNAcb1-2Mana1-3)Manb1-4GlcNAcb1-4GlcNAcb-Sp13	3.5	0.57735	16.4957
54	Galb1-4GlcNAcb1-2Mana1-6(Galb1-4GlcNAcb1-2Mana1-3)Manb1-4GlcNAcb1-4GlcNAcb-Sp12	4.25	0.957427	22.5277
55	Neu5Aca2-6Galb1-4GlcNAcb1-2Mana1-6(Neu5Aca2-6Galb1-4GlcNAcb1-2Mana1-3)Manb1-4GlcNAcb1-4GlcNAcb-Sp12	2.25	0.5	22.2222
56	Neu5Aca2-6Galb1-4GlcNAcb1-2Mana1-6(Neu5Aca2-6Galb1-4GlcNAcb1-2Man-a1-3)Manb1-4GlcNAcb1-4GlcNAcb-Sp21	6	1.41421	23.5702
57	Neu5Aca2-6Galb1-4GlcNAcb1-2Mana1-6(Neu5Aca2-6Galb1-4GlcNAcb1-2Mana1-3)Manb1-4GlcNAcb1-4GlcNAcb-Sp24	5.5	0.57735	10.4973
58	Fuca1-2Galb1-3GalNAcb1-3Gala-Sp9	9.75	1.5	15.3846
59	Fuca1-2Galb1-3GalNAcb1-3Gala1-4Galb1-4Glcb-Sp9	3.75	0.957427	25.5314
60	Fuca1-2Galb1-3(Fuca1-4)GlcNAcb-Sp8	8.75	1.5	17.1429
61	Fuca1-2Galb1-3GalNAca-Sp8	4.5	0.57735	12.83
62	Fuca1-2Galb1-3GalNAca-Sp14	2.25	0.5	22.2222
63	Fuca1-2Galb1-3GalNAcb1-4(Neu5Aca2-3)Galb1-4Glcb-Sp0	8.25	4.03113	48.8622
64	Fuca1-2Galb1-3GalNAcb1-4(Neu5Aca2-3)Galb1-4Glcb-Sp9	3.5	0.57735	16.4957
65	Fuca1-2Galb1-3GlcNAcb1-3Galb1-4Glcb-Sp8	6	0.816497	13.6083
66	Fuca1-2Galb1-3GlcNAcb1-3Galb1-4Glcb-Sp10	7.5	3.69685	49.2913
67	Fuca1-2Galb1-3GlcNAcb-Sp0	5.5	0.57735	10.4973
68	Fuca1-2Galb1-3GlcNAcb-Sp8	4.5	1.73205	38.49
69	Fuca1-2Galb1-4(Fuca1-3)GlcNAcb1-3Galb1-4(Fuca1-3)GlcNAcb-Sp0	4.5	0.57735	12.83
70	Fuca1-2Galb1-4(Fuca1-3)GlcNAcb1-3Galb1-4(Fuca1-3)GlcNAcb1-3Galb1-4(Fuca1-3)GlcNAcb-Sp0	5.25	0.5	9.52381
71	Fuca1-2Galb1-4(Fuca1-3)GlcNAcb-Sp0	3.75	0.5	13.3333
72	Fuca1-2Galb1-4(Fuca1-3)GlcNAcb-Sp8	34.75	11.2657	32.4194
73	Fuca1-2Galb1-4GlcNAcb1-3Galb1-4GlcNAcb-Sp0	3.5	0.57735	16.4957
74	Fuca1-2Galb1-4GlcNAcb1-3Galb1-4GlcNAcb1-3Galb1-4GlcNAcb-Sp0	5.25	1.25831	23.9677
75	Fuca1-2Galb1-4GlcNAcb-Sp0	4.5	0.57735	12.83
76	Fuca1-2Galb1-4GlcNAcb-Sp8	3.75	0.5	13.3333
77	Fuca1-2Galb1-4Glcb-Sp0	4.75	0.5	10.5263
78	Fuca1-2Galb-Sp8	6	0.816497	13.6083
79	Fuca1-3GlcNAcb-Sp8	3.5	0.57735	16.4957
80	Fuca1-4GlcNAcb-Sp8	4.75	0.5	10.5263
81	Fucb1-3GlcNAcb-Sp8	7.25	0.957427	13.2059
82	GalNAca1-3(Fuca1-2)Galb1-3GlcNAcb-Sp0	4.25	0.957427	22.5277
83	GalNAca1-3(Fuca1-2)Galb1-4(Fuca1-3)GlcNAcb-Sp0	5.25	0.5	9.52381
84	(3S)Galb1-4(Fuca1-3)Glcb-Sp0	9	0.816497	9.07218
85	GalNAca1-3(Fuca1-2)Galb1-4GlcNAcb-Sp0	4.5	0.57735	12.83
86	GalNAca1-3(Fuca1-2)Galb1-4GlcNAcb-Sp8	2	1.1547	57.735
87	GalNAca1-3(Fuca1-2)Galb1-4Glcb-Sp0	44	13.1403	29.8642
88	GlcNAcb1-3Galb1-3GalNAca-Sp8	5.75	1.5	26.087
89	GalNAca1-3(Fuca1-2)Galb-Sp8	7.25	0.5	6.89655
90	GalNAca1-3(Fuca1-2)Galb-Sp18	4.25	0.5	11.7647
91	GalNAca1-3GalNAcb-Sp8	6.25	0.5	8
92	GalNAca1-3Galb-Sp8	6	0.816497	13.6083
93	GalNAca1-4(Fuca1-2)Galb1-4GlcNAcb-Sp8	5.75	0.5	8.69565
94	GalNAcb1-3GalNAca-Sp8	4.5	1	22.2222
95	GalNAcb1-3(Fuca1-2)Galb-Sp8	4.5	0.57735	12.83
96	GalNAcb1-3Gala1-4Galb1-4GlcNAcb-Sp0	4.75	0.5	10.5263
97	GalNAcb1-4(Fuca1-3)GlcNAcb-Sp0	9	0.816497	9.07218
98	GalNAcb1-4GlcNAcb-Sp0	7.75	0.5	6.45161
99	GalNAcb1-4GlcNAcb-Sp8	6.75	0.957427	14.1841
100	Gala1-2Galb-Sp8	6.25	1.5	24
101	Gala1-3(Fuca1-2)Galb1-3GlcNAcb-Sp0	5.25	0.957427	18.2367
102	Gala1-3(Fuca1-2)Galb1-3GlcNAcb-Sp8	4.25	0.5	11.7647
103	Gala1-3(Fuca1-2)Galb1-4(Fuca1-3)GlcNAcb-Sp0	4	1.41421	35.3553
104	Gala1-3(Fuca1-2)Galb1-4(Fuca1-3)GlcNAcb-Sp8	2	2.70801	135.401
105	Gala1-3(Fuca1-2)Galb1-4GlcNAc-Sp0	4.5	0.57735	12.83
106	Gala1-3(Fuca1-2)Galb1-4Glcb-Sp0	5.5	0.57735	10.4973
107	Gala1-3(Fuca1-2)Galb-Sp8	4.75	1.5	31.5789
108	Gala1-3(Fuca1-2)Galb-Sp18	5	0.816497	16.3299
109	Gala1-4(Gala1-3)Galb1-4GlcNAcb-Sp8	6	1.1547	19.245
110	Gala1-3GalNAca-Sp8	5	2.16025	43.2049
111	Gala1-3GalNAca-Sp16	4.5	0.57735	12.83
112	Gala1-3GalNAcb-Sp8	5.25	0.957427	18.2367
113	Gala1-3Galb1-4(Fuca1-3)GlcNAcb-Sp8	4.25	0.5	11.7647
114	Gala1-3Galb1-3GlcNAcb-Sp0	5.25	0.5	9.52381
115	Gala1-3Galb1-4GlcNAcb-Sp8	4.5	0.57735	12.83
116	Gala1-3Galb1-4Glcb-Sp0	7	0.816497	11.6642
117	Gala1-3Galb1-4Glc-Sp10	4	2.16025	54.0062
118	Gala1-3Galb-Sp8	6.25	0.957427	15.3188
119	Gala1-4(Fuca1-2)Galb1-4GlcNAcb-Sp8	5.75	1.25831	21.8836
120	Gala1-4Galb1-4GlcNAcb-Sp0	2.25	0.957427	42.5523
121	Gala1-4Galb1-4GlcNAcb-Sp8	6.25	0.5	8
122	Gala1-4Galb1-4Glcb-Sp0	4.5	1	22.2222
123	Gala1-4GlcNAcb-Sp8	24.25	3.94757	16.2787
124	Gala1-6Glcb-Sp8	5.75	0.5	8.69565
125	Galb1-2Galb-Sp8	7.75	0.5	6.45161
126	Galb1-3(Fuca1-4)GlcNAcb1-3Galb1-4(Fuca1-3)GlcNAcb-Sp0	5.5	1	18.1818
127	Galb1-3GlcNAcb1-3Galb1-4(Fuca1-3)GlcNAcb-Sp0	3.25	0.957427	29.4593
128	Galb1-3(Fuca1-4)GlcNAc-Sp0	4.75	0.5	10.5263
129	Galb1-3(Fuca1-4)GlcNAc-Sp8	5	0	0
130	Fuca1-4(Galb1-3)GlcNAcb-Sp8	7.75	3.30404	42.6327
131	Galb1-4GlcNAcb1-6GalNAca-Sp8	5	0.816497	16.3299
132	Galb1-4GlcNAcb1-6GalNAc-Sp14	4.25	1.70783	40.1841
133	GlcNAcb1-6(Galb1-3)GalNAca-Sp8	4.75	1.25831	26.4906
134	GlcNAcb1-6(Galb1-3)GalNAca-Sp14	5.25	1.25831	23.9677
135	Neu5Aca2-6(Galb1-3)GalNAca-Sp8	6.25	0.5	8
136	Neu5Aca2-6(Galb1-3)GalNAca-Sp14	6.5	5.68624	87.4806
137	Neu5Acb2-6(Galb1-3)GalNAca-Sp8	3.5	1	28.5714
138	Neu5Aca2-6(Galb1-3)GlcNAcb1-4Galb1-4Glcb-Sp10	3	0	0
139	Galb1-3GalNAca-Sp8	4.5	0.57735	12.83
140	Galb1-3GalNAca-Sp14	4	2	50
141	Galb1-3GalNAca-Sp16	8.25	0.5	6.06061
142	Galb1-3GalNAcb-Sp8	4.5	0.57735	12.83
143	Galb1-3GalNAcb1-3Gala1-4Galb1-4Glcb-Sp0	3	0.816497	27.2166
144	Galb1-3GalNAcb1-4(Neu5Aca2-3)Galb1-4Glcb-Sp0	3.5	0.57735	16.4957
145	Galb1-3GalNAcb1-4Galb1-4Glcb-Sp8	4.25	0.5	11.7647
146	Galb1-3Galb-Sp8	11.25	0.957427	8.51046
147	Galb1-3GlcNAcb1-3Galb1-4GlcNAcb-Sp0	2.25	0.957427	42.5523
148	Galb1-3GlcNAcb1-3Galb1-4Glcb-Sp10	1.75	0.957427	54.7101
149	Galb1-3GlcNAcb-Sp0	3.5	0.57735	16.4957
150	Galb1-3GlcNAcb-Sp8	5.75	1.25831	21.8836
151	Galb1-4(Fuca1-3)GlcNAcb-Sp0	6	0.816497	13.6083
152	Galb1-4(Fuca1-3)GlcNAcb-Sp8	4.75	0.5	10.5263
153	Galb1-4(Fuca1-3)GlcNAcb1-3Galb1-4(Fuca1-3)GlcNAcb-Sp0	6	0.816497	13.6083
154	Galb1-4(Fuca1-3)GlcNAcb1-3Galb1-4(Fuca1-3)GlcNAcb1-3Galb1-4(Fuca1-3)GlcNAcb-Sp0	3	0.816497	27.2166
155	Galb1-4(6S)Glcb-Sp0	6.75	0.957427	14.1841
156	Galb1-4(6S)Glcb-Sp8	5	0.816497	16.3299
157	Galb1-4GalNAca1-3(Fuca1-2)Galb1-4GlcNAcb-Sp8	2.75	1.5	54.5455
158	Galb1-4GalNAcb1-3(Fuca1-2)Galb1-4GlcNAcb-Sp8	4	0	0
159	Galb1-4GlcNAcb1-3GalNAca-Sp8	4.25	0.5	11.7647
160	Galb1-4GlcNAcb1-3GalNAc-Sp14	3.25	0.5	15.3846
161	Galb1-4GlcNAcb1-3Galb1-4(Fuca1-3)GlcNAcb1-3Galb1-4(Fuca1-3)GlcNAcb-Sp0	4.25	0.5	11.7647
162	Galb1-4GlcNAcb1-3Galb1-4GlcNAcb1-3Galb1-4GlcNAcb-Sp0	3.25	0.957427	29.4593
163	Galb1-4GlcNAcb1-3Galb1-4GlcNAcb-Sp0	5	2	40
164	Galb1-4GlcNAcb1-3Galb1-4Glcb-Sp0	2.75	0.5	18.1818
165	Galb1-4GlcNAcb1-3Galb1-4Glcb-Sp8	3.25	0.957427	29.4593
166	Galb1-4GlcNAcb1-6(Galb1-3)GalNAca-Sp8	2.75	0.5	18.1818
167	Galb1-4GlcNAcb1-6(Galb1-3)GalNAc-Sp14	7	0	0
168	Galb1-4GlcNAcb-Sp0	7.5	0.57735	7.698
169	Galb1-4GlcNAcb-Sp8	6.25	0.5	8
170	Galb1-4GlcNAcb-Sp23	4.25	0.5	11.7647
171	Galb1-4Glcb-Sp0	7.25	0.957427	13.2059
172	Galb1-4Glcb-Sp8	4.25	1.25831	29.6072
173	GlcNAca1-3Galb1-4GlcNAcb-Sp8	3	1.41421	47.1405
174	GlcNAca1-6Galb1-4GlcNAcb-Sp8	4.5	0.57735	12.83
175	GlcNAcb1-2Galb1-3GalNAca-Sp8	2.75	0.5	18.1818
176	GlcNAcb1-6(GlcNAcb1-3)GalNAca-Sp8	4	0.816497	20.4124
177	GlcNAcb1-6(GlcNAcb1-3)GalNAca-Sp14	2.5	0.57735	23.094
178	GlcNAcb1-6(GlcNAcb1-3)Galb1-4GlcNAcb-Sp8	4.75	0.957427	20.1564
179	GlcNAcb1-3GalNAca-Sp8	3.75	0.5	13.3333
180	GlcNAcb1-3GalNAca-Sp14	4	0	0
181	GlcNAcb1-3Galb-Sp8	5	1.1547	23.094
182	GlcNAcb1-3Galb1-4GlcNAcb-Sp0	3.75	0.5	13.3333
183	GlcNAcb1-3Galb1-4GlcNAcb-Sp8	4.5	0.57735	12.83
184	GlcNAcb1-3Galb1-4GlcNAcb1-3Galb1-4GlcNAcb-Sp0	2	0.816497	40.8248
185	GlcNAcb1-3Galb1-4Glcb-Sp0	5	1.1547	23.094
186	GlcNAcb1-4-MDPLys	5.25	1.25831	23.9677
187	GlcNAcb1-6(GlcNAcb1-4)GalNAca-Sp8	33	8.67948	26.3014
188	GlcNAcb1-4Galb1-4GlcNAcb-Sp8	5.5	0.57735	10.4973
189	GlcNAcb1-4GlcNAcb1-4GlcNAcb1-4GlcNAcb1-4GlcNAcb1-4GlcNAcb1-Sp8	5	0.816497	16.3299
190	GlcNAcb1-4GlcNAcb1-4GlcNAcb1-4GlcNAcb1-4GlcNAcb1-Sp8	3.5	0.57735	16.4957
191	GlcNAcb1-4GlcNAcb1-4GlcNAcb-Sp8	4	0.816497	20.4124
192	GlcNAcb1-6GalNAca-Sp8	4.5	1	22.2222
193	GlcNAcb1-6GalNAca-Sp14	4	0.816497	20.4124
194	GlcNAcb1-6Galb1-4GlcNAcb-Sp8	4.25	0.5	11.7647
195	Glca1-4Glcb-Sp8	5.75	1.25831	21.8836
196	Glca1-4Glca-Sp8	7.25	1.70783	23.5562
197	Glca1-6Glca1-6Glcb-Sp8	10.75	1.25831	11.7052
198	Glcb1-4Glcb-Sp8	4.75	2.21736	46.6812
199	Glcb1-6Glcb-Sp8	7.75	1.70783	22.0365
200	G-ol-Sp8	7.75	2.06155	26.6007
201	GlcAa-Sp8	10.25	1.5	14.6341
202	GlcAb-Sp8	9.75	0.957427	9.81977
203	GlcAb1-3Galb-Sp8	8	0.816497	10.2062
204	GlcAb1-6Galb-Sp8	8	0.816497	10.2062
205	KDNa2-3Galb1-3GlcNAcb-Sp0	4	0	0
206	KDNa2-3Galb1-4GlcNAcb-Sp0	3.5	0.57735	16.4957
207	Mana1-2Mana1-2Mana1-3Mana-Sp9	6.75	0.5	7.40741
208	Mana1-2Mana1-6(Mana1-2Mana1-3)Mana-Sp9	5.5	0.57735	10.4973
209	Mana1-2Mana1-3Mana-Sp9	5.75	0.957427	16.6509
210	Mana1-2Mana1-6(Mana1-2Mana1-3)Mana1-6(Mana1-2Mana1-2Mana1-3)Manb1-4GlcNAcb1-4GlcNAcb-Sp12	8.5	0.57735	6.79236
211	Mana1-6(Mana1-3)Mana-Sp9	6	0.816497	13.6083
212	Mana1-2Mana1-2Mana1-6(Mana1-3)Mana-Sp9	4.5	0.57735	12.83
213	Mana1-6(Mana1-3)Mana1-6(Mana1-2Mana1-3)Manb1-4GlcNAcb1-4GlcNAcb-Sp12	5	1.63299	32.6599
214	Mana1-6(Mana1-3)Mana1-6(Mana1-3)Manb1-4GlcNAcb1-4GlcNAcb-Sp12	3.5	1	28.5714
215	Manb1-4GlcNAcb-Sp0	4.75	0.5	10.5263
216	Neu5Aca2-3Galb1-4GlcNAcb1-3Galb1-4(Fuca1-3)GlcNAcb-Sp0	2.75	1.25831	45.7566
217	(3S)Galb1-4(Fuca1-3)(6S)GlcNAcb-Sp8	13.5	1	7.40741
218	Fuca1-2(6S)Galb1-4GlcNAcb-Sp0	5.25	0.5	9.52381
219	Fuca1-2Galb1-4(6S)GlcNAcb-Sp8	5.5	0.57735	10.4973
220	Fuca1-2(6S)Galb1-4(6S)Glcb-Sp0	4.5	0.57735	12.83
221	Neu5Aca2-3Galb1-3GalNAca-Sp8	4.25	0.957427	22.5277
222	Neu5Aca2-3Galb1-3GalNAca-Sp14	4	0.816497	20.4124
223	GalNAcb1-4(Neu5Aca2-8Neu5Aca2-8Neu5Aca2-8Neu5Aca2-3)Galb1-4Glcb-Sp0	3.25	0.5	15.3846
224	GalNAcb1-4(Neu5Aca2-8Neu5Aca2-8Neu5Aca2-3)Galb1-4Glcb-Sp0	4.25	0.5	11.7647
225	Neu5Aca2-8Neu5Aca2-8Neu5Aca2-3Galb1-4Glcb-Sp0	3.75	0.957427	25.5314
226	GalNAcb1-4(Neu5Aca2-8Neu5Aca2-3)Galb1-4Glcb-Sp0	3.75	0.957427	25.5314
227	Neu5Aca2-8Neu5Aca2-8Neu5Aca-Sp8	3.25	0.5	15.3846
228	GalNAcb1-4(Neu5Aca2-3)Galb1-4GlcNAcb-Sp0	5.75	0.957427	16.6509
229	GalNAcb1-4(Neu5Aca2-3)Galb1-4GlcNAcb-Sp8	3.75	0.5	13.3333
230	GalNAcb1-4(Neu5Aca2-3)Galb1-4Glcb-Sp0	3.75	0.5	13.3333
231	Neu5Aca2-3Galb1-3GalNAcb1-4(Neu5Aca2-3)Galb1-4Glcb-Sp0	3.25	0.5	15.3846
232	Neu5Aca2-6(Neu5Aca2-3)GalNAca-Sp8	4	1.41421	35.3553
233	Neu5Aca2-3GalNAca-Sp8	5.25	0.957427	18.2367
234	Neu5Aca2-3GalNAcb1-4GlcNAcb-Sp0	2.5	0.57735	23.094
235	Neu5Aca2-3Galb1-3(6S)GlcNAc-Sp8	6.5	1.29099	19.8615
236	Neu5Aca2-3Galb1-3(Fuca1-4)GlcNAcb-Sp8	3.25	0.957427	29.4593
237	Neu5Aca2-3Galb1-3(Fuca1-4)GlcNAcb1-3Galb1-4(Fuca1-3)GlcNAcb-Sp0	6.75	0.5	7.40741
238	Neu5Aca2-3Galb1-4(Neu5Aca2-3Galb1-3)GlcNAcb-Sp8	3.25	0.957427	29.4593
239	Neu5Aca2-3Galb1-3(6S)GalNAca-Sp8	8.75	0.5	5.71429
240	Neu5Aca2-6(Neu5Aca2-3Galb1-3)GalNAca-Sp8	4.75	0.957427	20.1564
241	Neu5Aca2-6(Neu5Aca2-3Galb1-3)GalNAca-Sp14	7.75	0.5	6.45161
242	Neu5Aca2-3Galb-Sp8	4	0.816497	20.4124
243	Neu5Aca2-3Galb1-3GalNAcb1-3Gala1-4Galb1-4Glcb-Sp0	7	1.41421	20.2031
244	Neu5Aca2-3Galb1-3GlcNAcb1-3Galb1-4GlcNAcb-Sp0	3.5	0.57735	16.4957
245	Fuca1-2(6S)Galb1-4Glcb-Sp0	8	5.47723	68.4653
246	Neu5Aca2-3Galb1-3GlcNAcb-Sp0	5.75	0.957427	16.6509
247	Neu5Aca2-3Galb1-4(6S)GlcNAcb-Sp8	5.25	0.957427	18.2367
248	Neu5Aca2-3Galb1-4(Fuca1-3)(6S)GlcNAcb-Sp8	4	0.816497	20.4124
249	Neu5Aca2-3Galb1-4(Fuca1-3)GlcNAcb1-3Galb1-4(Fuca1-3)GlcNAcb1-3Galb1-4(Fuca1-3)GlcNAcb-Sp0	9.5	1.73205	18.2321
250	Neu5Aca2-3Galb1-4(Fuca1-3)GlcNAcb-Sp0	5	0.816497	16.3299
251	Neu5Aca2-3Galb1-4(Fuca1-3)GlcNAcb-Sp8	5.25	1.25831	23.9677
252	Neu5Aca2-3Galb1-4(Fuca1-3)GlcNAcb1-3Galb-Sp8	6.75	0.957427	14.1841
253	Neu5Aca2-3Galb1-4(Fuca1-3)GlcNAcb1-3Galb1-4GlcNAcb-Sp8	15.5	3.87298	24.987
254	Neu5Aca2-3Galb1-4GlcNAcb1-3Galb1-4GlcNAcb1-3Galb1-4GlcNAcb-Sp0	4.25	1.25831	29.6072
255	Neu5Aca2-3Galb1-4GlcNAcb-Sp0	5.25	0.5	9.52381
256	Neu5Aca2-3Galb1-4GlcNAcb-Sp8	4	1.41421	35.3553
257	Neu5Aca2-3Galb1-4GlcNAcb1-3Galb1-4GlcNAcb-Sp0	4	0.816497	20.4124
258	Fuca1-2Galb1-4(6S)Glcb-Sp0	3	2.16025	72.0082
259	Neu5Aca2-3Galb1-4Glcb-Sp0	6	0.816497	13.6083
260	Neu5Aca2-3Galb1-4Glcb-Sp8	2	0.816497	40.8248
261	Neu5Aca2-6GalNAca-Sp8	18.75	6.84957	36.5311
262	Neu5Aca2-6GalNAcb1-4GlcNAcb-Sp0	3.75	0.5	13.3333
263	Neu5Aca2-6Galb1-4(6S)GlcNAcb-Sp8	6	1.1547	19.245
264	Neu5Aca2-6Galb1-4GlcNAcb-Sp0	4	0	0
265	Neu5Aca2-6Galb1-4GlcNAcb-Sp8	5	1.63299	32.6599
266	Neu5Aca2-6Galb1-4GlcNAcb1-3Galb1-4(Fuca1-3)GlcNAcb1-3Galb1-4(Fuca1-3)GlcNAcb-Sp0	5.25	0.5	9.52381
267	Neu5Aca2-6Galb1-4GlcNAcb1-3Galb1-4GlcNAcb-Sp0	4.25	0.957427	22.5277
268	Neu5Aca2-6Galb1-4Glcb-Sp0	5	1.41421	28.2843
269	Neu5Aca2-6Galb1-4Glcb-Sp8	4	0.816497	20.4124
270	Neu5Aca2-6Galb-Sp8	7	0.816497	11.6642
271	Neu5Aca2-8Neu5Aca-Sp8	3.75	0.957427	25.5314
272	Neu5Aca2-8Neu5Aca2-3Galb1-4Glcb-Sp0	4	0.816497	20.4124
273	Galb1-3(Fuca1-4)GlcNAcb1-3Galb1-3(Fuca1-4)GlcNAcb-Sp0	6.5	0.57735	8.88231
274	Neu5Acb2-6GalNAca-Sp8	3.75	0.5	13.3333
275	Neu5Acb2-6Galb1-4GlcNAcb-Sp8	5	0	0
276	Neu5Gca2-3Galb1-3(Fuca1-4)GlcNAcb-Sp0	3.75	0.5	13.3333
277	Neu5Gca2-3Galb1-3GlcNAcb-Sp0	3.75	0.5	13.3333
278	Neu5Gca2-3Galb1-4(Fuca1-3)GlcNAcb-Sp0	5.25	0.957427	18.2367
279	Neu5Gca2-3Galb1-4GlcNAcb-Sp0	4.5	0.57735	12.83
280	Neu5Gca2-3Galb1-4Glcb-Sp0	5.75	0.5	8.69565
281	Neu5Gca2-6GalNAca-Sp0	6	0.816497	13.6083
282	Neu5Gca2-6Galb1-4GlcNAcb-Sp0	4.25	0.5	11.7647
283	Neu5Gca-Sp8	10.75	1.89297	17.609
284	Neu5Aca2-3Galb1-4GlcNAcb1-6(Galb1-3)GalNAca-Sp14	3.5	0.57735	16.4957
285	Galb1-3GlcNAcb1-3Galb1-3GlcNAcb-Sp0	3	0.816497	27.2166
286	Galb1-4(Fuca1-3)(6S)GlcNAcb-Sp0	10.5	4.50925	42.9452
287	Galb1-4(Fuca1-3)(6S)Glcb-Sp0	6.25	0.5	8
288	Galb1-4(Fuca1-3)GlcNAcb1-3Galb1-3(Fuca1-4)GlcNAcb-Sp0	5.5	0.57735	10.4973
289	Galb1-4GlcNAcb1-3Galb1-3GlcNAcb-Sp0	14.25	2.98608	20.9549
290	Neu5Aca2-3Galb1-3GlcNAcb1-3Galb1-3GlcNAcb-Sp0	12.25	6.39661	52.2173
291	Neu5Aca2-3Galb1-4GlcNAcb1-3Galb1-3GlcNAcb-Sp0	3.25	0.5	15.3846
292	4S(3S)Galb1-4GlcNAcb-Sp0	7.75	1.25831	16.2362
293	(6S)Galb1-4(6S)GlcNAcb-Sp0	7.25	0.5	6.89655
294	(6P)Glcb-Sp10	12.75	1.70783	13.3947
295	Neu5Aca2-3Galb1-4(Fuca1-3)GlcNAcb1-6(Galb1-3)GalNAca-Sp14	15	3.65148	24.3432
296	Galb1-3Galb1-4GlcNAcb-Sp8	2.75	0.5	18.1818
297	Neu5Aca2-6Galb1-4GlcNAcb1-2Mana1-6(Galb1-4GlcNAcb1-2Mana1-3)Manb1-4GlcNAcb1-4GlcNAcb-Sp12	3.25	0.5	15.3846
298	Galb1-4GlcNAcb1-6(Galb1-4GlcNAcb1-3)Galb1-4GlcNAc-Sp0	2.25	1.5	66.6667
299	GlcNAcb1-6(Galb1-4GlcNAcb1-3)Galb1-4GlcNAc-Sp0	3.25	0.5	15.3846
300	Galb1-4GlcNAca1-6Galb1-4GlcNAcb-Sp0	4	0	0
301	Galb1-4GlcNAcb1-6Galb1-4GlcNAcb-Sp0	4	0	0
302	GalNAcb1-3Galb-Sp8	4.5	1.29099	28.6888
303	GlcAb1-3GlcNAcb-Sp8	6.5	1.29099	19.8615
304	Neu5Aca2-6Galb1-4GlcNAcb1-2Mana1-6(GlcNAcb1-2Mana1-3)Manb1-4GlcNAcb1-4GlcNAcb-Sp12	6.5	0.57735	8.88231
305	GlcNAcb1-3Man-Sp10	6.25	0.5	8
306	GlcNAcb1-4GlcNAcb-Sp10	3.5	1.73205	49.4872
307	GlcNAcb1-4GlcNAcb-Sp12	3.75	0.957427	25.5314
308	MurNAcb1-4GlcNAcb-Sp10	3.25	0.5	15.3846
309	Mana1-6Manb-Sp10	8	0.816497	10.2062
310	Mana1-6(Mana1-3)Mana1-6(Mana1-3)Manb-Sp10	3.75	0.5	13.3333
311	Mana1-2Mana1-6(Mana1-3)Mana1-6(Mana1-2Mana1-2Mana1-3)Mana-Sp9	5.5	1.29099	23.4726
312	Mana1-2Mana1-6(Mana1-2Mana1-3)Mana1-6(Mana1-2Mana1-2Mana1-3)Mana-Sp9	4.5	1	22.2222
313	Neu5Aca2-3Galb1-4GlcNAcb1-6(Neu5Aca2-3Galb1-3)GalNAca-Sp14	2	0.816497	40.8248
314	Neu5Aca2-6Galb1-4GlcNAcb1-2Mana1-6(Neu5Aca2-3Galb1-4GlcNAcb1-2Mana1-3)Manb1-4GlcNAcb1-4GlcNAcb-Sp12	3.25	0.5	15.3846
315	Galb1-4GlcNAcb1-2Mana1-6(Neu5Aca2-6Galb1-4GlcNAcb1-2Mana1-3)Manb1-4GlcNAcb1-4GlcNAcb-Sp12	4	1.41421	35.3553
316	Neu5Aca2-8Neu5Acb-Sp17	7.25	0.957427	13.2059
317	Neu5Aca2-8Neu5Aca2-8Neu5Acb-Sp8	2.25	0.5	22.2222
318	Neu5Gcb2-6Galb1-4GlcNAc-Sp8	5	0.816497	16.3299
319	Galb1-3GlcNAcb1-2Mana1-6(Galb1-3GlcNAcb1-2Mana1-3)Manb1-4GlcNAcb1-4GlcNAcb-Sp19	6.25	1.25831	20.1329
320	Neu5Aca2-3Galb1-4GlcNAcb1-2Mana1-6(Neu5Aca2-3Galb1-4GlcNAcb1-2Mana1-3)Manb1-4GlcNAcb1-4GlcNAcb-Sp12	1.75	0.957427	54.7101
321	Neu5Aca2-3Galb1-4GlcNAcb1-2Mana1-6(Neu5Aca2-6Galb1-4GlcNAcb1-2Mana1-3)Manb1-4GlcNAcb1-4GlcNAcb-Sp12	2	0.816497	40.8248
322	Galb1-4(Fuca1-3)GlcNAcb1-2Mana1-6(Galb1-4(Fuca1-3)GlcNAcb1-2Mana1-3)Manb1-4GlcNAcb1-4GlcNAcb-Sp20	4.75	0.5	10.5263
323	Neu5,9Ac2a2-3Galb1-3GlcNAcb-Sp0	3	0.816497	27.2166
324	Neu5Aca2-6Galb1-4GlcNAcb1-3Galb1-3GlcNAcb-Sp0	3	0.816497	27.2166
325	Neu5Aca2-3Galb1-3(Fuca1-4)GlcNAcb1-3Galb1-3(Fuca1-4)GlcNAcb-Sp0	7.25	0.5	6.89655
326	Neu5Aca2-6Galb1-4GlcNAcb1-3Galb1-4GlcNAcb1-3Galb1-4GlcNAcb-Sp0	2.75	0.5	18.1818
327	Gala1-4Galb1-4GlcNAcb1-3Galb1-4Glcb-Sp0	3	0.816497	27.2166
328	GalNAcb1-3Gala1-4Galb1-4GlcNAcb1-3Galb1-4Glcb-Sp0	6.25	3.86221	61.7954
329	GalNAca1-3(Fuca1-2)Galb1-4GlcNAcb1-3Galb1-4GlcNAcb-Sp0	2.5	0.57735	23.094
330	GalNAca1-3(Fuca1-2)Galb1-4GlcNAcb1-3Galb1-4GlcNAcb1-3Galb1-4GlcNAcb-Sp0	4.25	0.957427	22.5277
331	Neu5Aca2-3Galb1-4(Fuca1-3)GlcNAcb1-6(Neu5Aca2-3Galb1-3)GalNAc-Sp14	6.5	2.38048	36.6227
332	GlcNAca1-4Galb1-4GlcNAcb1-3Galb1-4GlcNAcb1-3Galb1-4GlcNAcb-Sp0	2.25	0.5	22.2222
333	GlcNAca1-4Galb1-4GlcNAcb-Sp0	5	0.816497	16.3299
334	GlcNAca1-4Galb1-3GlcNAcb-Sp0	6.5	0.57735	8.88231
335	GlcNAca1-4Galb1-4GlcNAcb1-3Galb1-4Glcb-Sp0	2.5	0.57735	23.094
336	GlcNAca1-4Galb1-4GlcNAcb1-3Galb1-4(Fuca1-3)GlcNAcb1-3Galb1-4(Fuca1-3)GlcNAcb-Sp0	25	2.94392	11.7757
337	GlcNAca1-4Galb1-4GlcNAcb1-3Galb1-4GlcNAcb-Sp0	4.5	0.57735	12.83
338	GlcNAca1-4Galb1-3GalNAc-Sp14	4	0.816497	20.4124
339	Neu5Aca2-6Galb1-4GlcNAcb1-2Mana1-6(Mana1-3)Manb1-4GlcNAcb1-4GlcNAc-Sp12	2.5	0.57735	23.094
340	Mana1-6(Neu5Aca2-6Galb1-4GlcNAcb1-2Mana1-3)Manb1-4GlcNAcb1-4GlcNAc-Sp12	3	0	0
341	Neu5Aca2-6Galb1-4GlcNAcb1-2Mana1-6Manb1-4GlcNAcb1-4GlcNAc-Sp12	2.75	0.957427	34.8155
342	Neu5Aca2-6Galb1-4GlcNAcb1-2Mana1-3Manb1-4GlcNAcb1-4GlcNAc-Sp12	2.5	0.57735	23.094
343	Galb1-4GlcNAcb1-2Mana1-3Manb1-4GlcNAcb1-4GlcNAc-Sp12	4	0.816497	20.4124
344	Galb1-4GlcNAcb1-2Mana1-6Manb1-4GlcNAcb1-4GlcNAc-Sp12	3.75	0.5	13.3333
345	Mana1-6(Galb1-4GlcNAcb1-2Mana1-3)Manb1-4GlcNAcb1-4GlcNAcb-Sp12	3.5	0.57735	16.4957
346	GlcNAcb1-2Mana1-6(GlcNAcb1-2Mana1-3)Manb1-4GlcNAcb1-4(Fuca1-6)GlcNAcb-Sp22	7.25	0.957427	13.2059
347	Galb1-4GlcNAcb1-2Mana1-6(Galb1-4GlcNAcb1-2Mana1-3)Manb1-4GlcNAcb1-4(Fuca1-6)GlcNAcb-Sp22	4.25	1.25831	29.6072
348	Galb1-3GlcNAcb1-2Mana1-6(Galb1-3GlcNAcb1-2Mana1-3)Manb1-4GlcNAcb1-4(Fuca1-6)GlcNAcb-Sp22	7.75	0.5	6.45161
349	(6S)GlcNAcb1-3Galb1-4GlcNAcb-Sp0	7	2.70801	38.6859
350	KDNa2-3Galb1-4(Fuca1-3)GlcNAc-Sp0	5.25	0.957427	18.2367
351	KDNa2-6Galb1-4GlcNAc-Sp0	3.25	0.5	15.3846
352	KDNa2-3Galb1-4Glc-Sp0	5.25	1.25831	23.9677
353	KDNa2-3Galb1-3GalNAca-Sp14	4.5	1.73205	38.49
354	Fuca1-2Galb1-3GlcNAcb1-2Mana1-6(Fuca1-2Galb1-3GlcNAcb1-2Mana1-3)Manb1-4GlcNAcb1-4GlcNAcb-Sp20	28.25	0.957427	3.38912
355	Fuca1-2Galb1-4GlcNAcb1-2Mana1-6(Fuca1-2Galb1-4GlcNAcb1-2Mana1-3)Manb1-4GlcNAcb1-4GlcNAcb-Sp20	18.25	2.21736	12.1499
356	Fuca1-2Galb1-4(Fuca1-3)GlcNAcb1-2Mana1-6(Fuca1-2Galb1-4(Fuca1-3)GlcNAcb1-2Mana1-3)Manb1-4GlcNAcb1-4GlcNAb-Sp20	7	2.70801	38.6859
357	Gala1-3Galb1-4GlcNAcb1-2Mana1-6(Gala1-3Galb1-4GlcNAcb1-2Mana1-3)Manb1-4GlcNAcb1-4GlcNAcb-Sp20	3.5	1	28.5714
358	Galb1-4GlcNAcb1-2Mana1-6(Mana1-3)Manb1-4GlcNAcb1-4GlcNAcb-Sp12	4.25	0.957427	22.5277
359	Fuca1-4(Galb1-3)GlcNAcb1-2Mana1-6(Fuca1-4(Galb1-3)GlcNAcb1-2Mana1-3)Manb1-4GlcNAcb1-4(Fuca1-6)GlcNAcb-Sp22	34.25	2.5	7.29927
360	Neu5Aca2-6GlcNAcb1-4GlcNAc-Sp21	3.75	0.5	13.3333
361	Neu5Aca2-6GlcNAcb1-4GlcNAcb1-4GlcNAc-Sp21	3.75	0.957427	25.5314
362	Galb1-4(Fuca1-3)GlcNAcb1-6(Fuca1-2Galb1-4GlcNAcb1-3)Galb1-4Glc-Sp21	4	0	0
363	Galb1-4GlcNAcb1-2Mana1-6(Galb1-4GlcNAcb1-4(Galb1-4GlcNAcb1-2)Mana1-3)Manb1-4GlcNAcb1-4GlcNAc-Sp21	3.25	0.5	15.3846
364	GalNAca1-3(Fuca1-2)Galb1-4GlcNAcb1-2Mana1-6(GalNAca1-3(Fuca1-2)Galb1-4GlcNAcb1-2Mana1-3)Manb1-4GlcNAcb1-4GlcNAcb-Sp20	3.5	0.57735	16.4957
365	Gala1-3(Fuca1-2)Galb1-4GlcNAcb1-2Mana1-6(Gala1-3(Fuca1-2)Galb1-4GlcNAcb1-2Mana1-3)Manb1-4GlcNAcb1-4GlcNAcb-Sp20	5	0.816497	16.3299
366	Gala1-3Galb1-4(Fuca1-3)GlcNAcb1-2Mana1-6(Gala1-3Galb1-4(Fuca1-3)GlcNAcb1-2Mana1-3)Manb1-4GlcNAcb1-4GlcNAcb-Sp20	8	0	0
367	GalNAca1-3(Fuca1-2)Galb1-3GlcNAcb1-2Mana1-6(GalNAca1-3(Fuca1-2)Galb1-3GlcNAcb1-2Mana1-3)Manb1-4GlcNAcb1-4GlcNAcb-Sp20	4	0	0
368	Galα1-3(Fucα1-2)Galβ1-3GlcNAcβ1-2Manα1-6(Galα1-3(Fucα1-2)Galβ1-3GlcNAcβ1-2Manα1-3)Manβ1-4GlcNAcβ1-4GlcNAcβ-Sp20	4.75	0.5	10.5263
369	Fuca1-4(Fuca1-2Galb1-3)GlcNAcb1-2Mana1-3(Fuca1-4(Fuca1-2Galb1-3)GlcNAcb1-2Mana1-3)Manb1-4GlcNAcb1-4GlcNAcb-Sp19	8	1.63299	20.4124
370	Neu5Aca2-3Galb1-4GlcNAcb1-3GalNAc-Sp14	1.25	0.5	40
371	Neu5Aca2-6Galb1-4GlcNAcb1-3GalNAc-Sp14	2.5	0.57735	23.094
372	Neu5Aca2-3Galb1-4(Fuca1-3)GlcNAcb1-3GalNAca-Sp14	18.75	1.5	8
373	GalNAcb1-4GlcNAcb1-2Mana1-6(GalNAcb1-4GlcNAcb1-2Mana1-3)Manb1-4GlcNAcb1-4GlcNAc-Sp12	31.75	3.77492	11.8895
374	Galb1-3GalNAca1-3(Fuca1-2)Galb1-4Glc-Sp0	1.75	0.5	28.5714
375	Galb1-3GalNAca1-3(Fuca1-2)Galb1-4GlcNAc-Sp0	2.75	0.957427	34.8155
376	Galb1-3GlcNAcb1-3Galb1-4GlcNAcb1-6(Galb1-3GlcNAcb1-3)Galb1-4Glcb-Sp0	2.25	0.5	22.2222
377	Galb1-4(Fuca1-3)GlcNAcb1-6(Galb1-3GlcNAcb1-3)Galb1-4Glc-Sp21	1.75	0.957427	54.7101
378	Galb1-4GlcNAcb1-6(Fuca1-4(Fuca1-2Galb1-3)GlcNAcb1-3)Galb1-4Glc-Sp21	5.5	1	18.1818
379	Galb1-4(Fuca1-3)GlcNAcb1-6(Fuca1-4(Fuca1-2Galb1-3)GlcNAcb1-3)Galb1-4Glc-Sp21	4.25	0.957427	22.5277
380	Galb1-3GlcNAcb1-3Galb1-4(Fuca1-3)GlcNAcb1-6(Galb1-3GlcNAcb1-3)Galb1-4Glc-Sp21	1.5	0.57735	38.49
381	Galb1-4GlcNAcb1-6(Galb1-4GlcNAcb1-2)Mana1-6(Galb1-4GlcNAcb1-4(Galb1-4GlcNAcb1-2)Mana1-3)Manb1-4GlcNAcb1-4GlcNAcb-Sp21	2.5	0.57735	23.094
382	GlcNAcb1-2Mana1-6(GlcNAcb1-4(GlcNAcb1-2)Mana1-3)Manb1-4GlcNAcb1-4GlcNAc-Sp21	2	0.816497	40.8248
383	Fuca1-2Galb1-3GalNAca1-3(Fuca1-2)Galb1-4Glcb-Sp0	3.75	1.25831	33.5548
384	Fuca1-2Galb1-3GalNAca1-3(Fuca1-2)Galb1-4GlcNAcb-Sp0	4.75	1.5	31.5789
385	Galb1-3GlcNAcb1-3GalNAca-Sp14	6.5	1.29099	19.8615
386	GalNAcb1-4(Neu5Aca2-3)Galb1-4GlcNAcb1-3GalNAca-Sp14	2.75	0.5	18.1818
387	GalNAca1-3(Fuca1-2)Galb1-3GalNAca1-3(Fuca1-2)Galb1-4GlcNAcb-Sp0	2.25	0.5	22.2222
388	Gala1-3Galb1-3GlcNAcb1-2Mana1-6(Gala1-3Galb1-3GlcNAcb1-2Mana1-3)Manb1-4GlcNAcb1-4GlcNAc-Sp19	5.75	0.5	8.69565
389	Gala1-3Galb1-3(Fuca1-4)GlcNAcb1-2Mana1-6(Gala1-3Galb1-3(Fuca1-4)GlcNAcb1-2Mana1-3)Manb1-4GlcNAcb1-4GlcNAc-Sp19	61.25	4.19325	6.84612
390	GlcNAcb1-2Mana1-6(Galb1-4GlcNAcb1-2Mana1-3)Manb1-4GlcNAcb1-4GlcNAc-Sp12	1.75	0.5	28.5714
391	Galb1-4GlcNAcb1-2Mana1-6(GlcNAcb1-2Mana1-3)Manb1-4GlcNAcb1-4GlcNAc-Sp12	3.75	0.5	13.3333
392	Neu5Aca2-3Galb1-3GlcNAcb1-3GalNAca-Sp14	1.25	0.5	40
393	Fuca1-2Galb1-4GlcNAcb1-3GalNAca-Sp14	3.5	0.57735	16.4957
394	Galb1-4(Fuca1-3)GlcNAcb1-3GalNAca-Sp14	3	1.82574	60.8581
395	GalNAca1-3GalNAcb1-3Gala1-4Galb1-4GlcNAcb-Sp0	1	0	0
396	Gala1-4Galb1-3GlcNAcb1-2Mana1-6(Gala1-4Galb1-3GlcNAcb1-2Mana1-3)Manb1-4GlcNAcb1-4GlcNAcb-Sp19	2.5	0.57735	23.094
397	Gala1-4Galb1-4GlcNAcb1-2Mana1-6(Gala1-4Galb1-4GlcNAcb1-2Mana1-3)Manb1-4GlcNAcb1-4GlcNAcb-Sp24	6.5	1.29099	19.8615
398	Gala1-3Galb1-4GlcNAcb1-3GalNAca-Sp14	3.5	1.91485	54.7101
399	Galb1-3GlcNAcb1-6Galb1-4GlcNAcb-Sp0	2	0.816497	40.8248
400	Galb1-3GlcNAca1-6Galb1-4GlcNAcb-Sp0	3	0.816497	27.2166
401	GalNAcb1-3Gala1-6Galb1-4Glcb-Sp8	2.5	0.57735	23.094
402	Gala1-3(Fuca1-2)Galb1-4(Fuca1-3)Glcb-Sp21	3.25	0.957427	29.4593
403	Galb1-4GlcNAcb1-6(Neu5Aca2-6Galb1-3GlcNAcb1-3)Galb1-4Glc-Sp21	2.75	0.957427	34.8155
404	Galb1-3GalNAcb1-4(Neu5Aca2-8Neu5Aca2-3)Galb1-4Glcb-Sp0	10.75	0.957427	8.9063
405	Neu5Aca2-3Galb1-3GalNAcb1-4(Neu5Aca2-8Neu5Aca2-3)Galb1-4Glcb-Sp0	7	1.1547	16.4957
406	Gala1-3(Fuca1-2)Galb1-4GlcNAcb1-3GalNAca-Sp14	2	0	0
407	GalNAca1-3(Fuca1-2)Galb1-4GlcNAcb1-3GalNAca-Sp14	3.25	1.70783	52.5485
408	GalNAca1-3GalNAcb1-3Gala1-4Galb1-4Glcb-Sp0	1.75	0.5	28.5714
409	Fuca1-2Galb1-4(Fuca1-3)GlcNAcb1-3GalNAca-Sp14	11	0	0
410	Gala1-3(Fuca1-2)Galb1-4(Fuca1-3)GlcNAcb1-3GalNAc-Sp14	3.75	1.70783	45.542
411	GalNAca1-3(Fuca1-2)Galb1-4(Fuca1-3)GlcNAcb1-3GalNAc-Sp14	5.75	0.957427	16.6509
412	Galb1-4(Fuca1-3)GlcNAcb1-2Mana1-6(Galb1-4(Fuca1-3)GlcNAcb1-2Mana1-3)Manb1-4GlcNAcb1-4(Fuca1-6)GlcNAcb-Sp22	7.5	0.57735	7.698
413	Fuca1-2Galb1-4GlcNAcb1-2Mana1-6(Fuca1-2Galb1-4GlcNAcb1-2Mana1-3)Manb1-4GlcNAcb1-4(Fuca1-6)GlcNAcb-Sp22	19	2.58199	13.5894
414	GlcNAcb1-2(GlcNAcb1-6)Mana1-6(GlcNAcb1-2Mana1-3)Manb1-4GlcNAcb1-4GlcNAcb-Sp19	5	0.816497	16.3299
415	Fuca1-2Galb1-3GlcNAcb1-3GalNAc-Sp14	7.75	2.21736	28.611
416	Gala1-3(Fuca1-2)Galb1-3GlcNAcb1-3GalNAc-Sp14	1.75	0.5	28.5714
417	GalNAca1-3(Fuca1-2)Galb1-3GlcNAcb1-3GalNAc-Sp14	4.5	1	22.2222
418	Gala1-3Galb1-3GlcNAcb1-3GalNAc-Sp14	1	0	0
419	Fuca1-2Galb1-3GlcNAcb1-2Mana1-6(Fuca1-2Galb1-3GlcNAcb1-2Mana1-3)Manb1-4GlcNAcb1-4(Fuca1-6)GlcNAcb-Sp22	26.25	4.64579	17.6982
420	Gala1-3(Fuca1-2)Galb1-4GlcNAcb1-2Mana1-6(Gala1-3(Fuca1-2)Galb1-4GlcNAcb1-2Mana1-3)Manb1-4GlcNAcb1-4(Fuca1-6)GlcNAcb-Sp22	4.25	0.957427	22.5277
421	Galb1-3GlcNAcb1-6(Galb1-3GlcNAcb1-2)Mana1-6(Galb1-3GlcNAcb1-2Mana1-3)Manb1-4GlcNAcb1-4GlcNAcb-Sp19	5.5	0.57735	10.4973
422	Galb1-4GlcNAcb1-6(Fuca1-2Galb1-3GlcNAcb1-3)Galb1-4Glc-Sp21	2.25	0.5	22.2222
423	Fuca1-3GlcNAcb1-6(Galb1-4GlcNAcb1-3)Galb1-4Glc-Sp21	2	0	0
424	GlcNAcb1-2Mana1-6(GlcNAcb1-4)(GlcNAcb1-2Mana1-3)Manb1-4GlcNAcb1-4GlcNAc-Sp21	2.25	1.25831	55.9247
425	GlcNAcb1-2Mana1-6(GlcNAcb1-4)(GlcNAcb1-4(GlcNAcb1-2)Mana1-3)Manb1-4GlcNAcb1-4GlcNAc-Sp21	4	1.41421	35.3553
426	GlcNAcb1-6(GlcNAcb1-2)Mana1-6(GlcNAcb1-4)(GlcNAcb1-2Mana1-3)Manb1-4GlcNAcb1-4GlcNAc-Sp21	2	0	0
427	GlcNAcb1-6(GlcNAcb1-2)Mana1-6(GlcNAcb1-4)(GlcNAcb1-4(GlcNAcb1-2)Mana1-3)Manb1-4GlcNAcb1-4GlcNAc-Sp21	2	0	0
428	Galb1-4GlcNAcb1-2Mana1-6(GlcNAcb1-4)(Galb1-4GlcNAcb1-2Mana1-3)Manb1-4GlcNAcb1-4GlcNAc-Sp21	2.75	0.957427	34.8155
429	Galb1-4GlcNAcb1-2Mana1-6(GlcNAcb1-4)(Galb1-4GlcNAcb1-4(Galb1-4GlcNAcb1-2)Mana1-3)Manb1-4GlcNAcb1-4GlcNAc-Sp21	1.5	0.57735	38.49
430	Galb1-4GlcNAcb1-6(Galb1-4GlcNAcb1-2)Mana1-6(GlcNAcb1-4)(Galb1-4GlcNAcb1-2Mana1-3)Manb1-4GlcNAcb1-4GlcNAc-Sp21	4.25	0.5	11.7647
431	Galb1-4GlcNAcb1-6(Galb1-4GlcNAcb1-2)Mana1-6(GlcNAcb1-4)(Galb1-4GlcNAcb1-4(Galb1-4GlcNAcb1-2)Mana1-3)Manb1-4GlcNAcb1-4GlcNAc-Sp21	4.25	0.957427	22.5277
432	Galb1-4Galb-Sp10	1.75	0.957427	54.7101
433	Galb1-6Galb-Sp10	3	0.816497	27.2166
434	Neu5Aca2-3Galb1-4GlcNAcb1-3Galb-Sp8	3.75	0.5	13.3333
435	GalNAcb1-6GalNAcb-Sp8	1.5	0.57735	38.49
436	(6S)Galb1-3GlcNAcb-Sp0	3.5	0.57735	16.4957
437	(6S)Galb1-3(6S)GlcNAc-Sp0	7.5	2.08167	27.7555
438	Fuca1-2Galb1-4 GlcNAcb1-2Mana1-6(Fuca1-2Galb1-4GlcNAcb1-2(Fuca1-2Galb1-4GlcNAcb1-4)Mana1-3)Manb1-4GlcNAcb1-4GlcNAcb-Sp12	23	3.4641	15.0613
439	Fuca1-2Galb1-4(Fuca1-3)GlcNAcb1-2Mana1-6(Fuca1-2Galb1-4(Fuca1-3)GlcNAcb1-4(Fuca1-2Galb1-4(Fuca1-3)GlcNAcb1-2)Mana1-3)Manb1-4GlcNAcb1-4GlcNAcb-Sp12	10.75	0.957427	8.9063
440	Galb1-4(Fuca1-3)GlcNAcb1-6GalNAc-Sp14	7.75	0.5	6.45161
441	Galb1-4GlcNAcb1-2Mana-Sp0	7.75	0.957427	12.3539
442	Fuca1-2Galb1-4GlcNAcb1-6(Fuca1-2Galb1-4GlcNAcb1-3)GalNAc-Sp14	2.5	0.57735	23.094
443	Gala1-3(Fuca1-2)Galb1-4GlcNAcb1-6(Gala1-3(Fuca1-2)Galb1-4GlcNAcb1-3)GalNAc-Sp14	2.5	1.29099	51.6398
444	GalNAca1-3(Fuca1-2)Galb1-4GlcNAcb1-6(GalNAca1-3(Fuca1-2)Galb1-4GlcNAcb1-3)GalNAc-Sp14	2.5	1.29099	51.6398
445	Neu5Aca2-8Neu5Aca2-3Galb1-3GalNAcb1-4(Neu5Aca2-8Neu5Aca2-3)Galb1-4Glcb-Sp0	11.25	2.5	22.2222
446	GalNAcb1-4Galb1-4Glcb-Sp0	9.25	0.5	5.40541
447	GalNAca1-3(Fuca1-2)Galb1-4GlcNAcb1-2Mana1-6(GalNAca1-3(Fuca1-2)Galb1-4GlcNAcb1-2Mana1-3)Manb1-4GlcNAcb1-4(Fuca1-6)GlcNAcb-Sp22	4.5	1.29099	28.6888
448	Gala1-3(Fuca1-2)Galb1-3GlcNAcb1-2Mana1-6(Gala1-3(Fuca1-2)Galb1-3GlcNAcb1-2Mana1-3)Manb1-4GlcNAcb1-4(Fuca1-6)GlcNAcb-Sp22	4.75	1.25831	26.4906
449	Neu5Aca2-6Galb1-4GlcNAcb1-6(Fuca1-2Galb1-3GlcNAcb1-3)Galb1-4Glc-Sp21	3.5	0.57735	16.4957
450	GalNAca1-3(Fuca1-2)Galb1-3GlcNAcb1-2Mana1-6(GalNAca1-3(Fuca1-2)Galb1-3GlcNAcb1-2Mana1-3)Manb1-4GlcNAcb1-4(Fuca1-6)GlcNAcb-Sp22	3.5	1	28.5714
451	Galb1-4GlcNAcb1-6(Galb1-4GlcNAcb1-2)Mana1-6(Galb1-4GlcNAcb1-2Mana1-3)Manb1-4GlcNAcb1-4GlcNAcb-Sp19	3.5	0.57735	16.4957
452	Neu5Aca2-3Galb1-4GlcNAcb1-2Mana1-6(GlcNAcb1-4)(Neu5Aca2-3Galb1-4GlcNAcb1-2Mana1-3)Manb1-4GlcNAcb1-4GlcNAcb-Sp21	1.75	0.5	28.5714
453	Neu5Aca2-3Galb1-4GlcNAcb1-4Mana1-6(GlcNAcb1-4)(Neu5Aca2-3Galb1-4GlcNAcb1-4(Neu5Aca2-3Galb1-4GlcNAcb1-2)Mana1-3)Manb1-4GlcNAcb1-4GlcNAcb-Sp21	1.25	0.5	40
454	Neu5Aca2-3Galb1-4GlcNAcb1-6(Neu5Aca2-3Galb1-4GlcNAcb1-2)Mana1-6(GlcNAcb1-4)(Neu5Aca2-3Galb1-4GlcNAcb1-2Mana1-3)Manb1-4GlcNAcb1-4GlcNAcb-Sp21	1.75	0.957427	54.7101
455	Neu5Aca2-3Galb1-4GlcNAcb1-6(Neu5Aca2-3Galb1-4GlcNAcb1-2)Mana1-6(GlcNAcb1-4)(Neu5Aca2-3Galb1-4GlcNAcb1-4(Neu5Aca2-3Galb1-4GlcNAcb1-2)Mana1-3)Manb1-4GlcNAcb1-4GlcNAcb-Sp21	1.5	0.57735	38.49
456	Neu5Aca2-6Galb1-4GlcNAcb1-2Mana1-6(GlcNAcb1-4)(Neu5Aca2-6Galb1-4GlcNAcb1-2Mana1-3)Manb1-4GlcNAcb1-4GlcNAcb-Sp21	2.5	0.57735	23.094
457	Neu5Aca2-6Galb1-4GlcNAcb1-4Mana1-6(GlcNAcb1-4)(Neu5Aca2-6Galb1-4GlcNAcb1-4(Neu5Aca2-6Galb1-4GlcNAcb1-2)Mana1-3)Manb1-4GlcNAcb1-4GlcNAcb-Sp21	2.5	0.57735	23.094
458	Neu5Aca2-6Galb1-4GlcNAcb1-6(Neu5Aca2-6Galb1-4GlcNAcb1-2)Mana1-6(GlcNAcb1-4)(Neu5Aca2-6Galb1-4GlcNAcb1-2Mana1-3)Manb1-4GlcNAcb1-4GlcNAcb-Sp21	2.75	1.25831	45.7566
459	Neu5Aca2-6Galb1-4GlcNAcb1-6(Neu5Aca2-6Galb1-4GlcNAcb1-2)Mana1-6(GlcNAcb1-4)(Neu5Aca2-6Galb1-4GlcNAcb1-4(Neu5Aca2-6Galb1-4GlcNAcb1-2)Mana1-3)Manb1-4GlcNAcb1-4GlcNAcb-Sp21	2	0	0
460	Gala1-3(Fuca1-2)Galb1-3GalNAca-Sp8	2.75	1.25831	45.7566
461	Gala1-3(Fuca1-2)Galb1-3GalNAcb-Sp8	4.5	1	22.2222
462	Glca1-6Glca1-6Glca1-6Glcb-Sp10	2.5	0.57735	23.094
463	Glca1-4Glca1-4Glca1-4Glcb-Sp10	7	3.16228	45.1754
464	Neu5Aca2-3Galb1-4GlcNAcb1-6(Neu5Aca2-3Galb1-4GlcNAcb1-3)GalNAca-Sp14	1.5	0.57735	38.49
465	Fuca1-2Galb1-4(Fuca1-3)GlcNAcb1-2Mana1-6(Fuca1-2Galb1-4(Fuca1-3)GlcNAcb1-2Mana1-3)Manb1-4GlcNAcb1-4(Fuca1-6)GlcNAcb-Sp24	11	0.816497	7.4227
466	Fuca1-2Galb1-3(Fuca1-4)GlcNAcb1-2Mana1-6(Fuca1-2Galb1-3(Fuca1-4)GlcNAcb1-2Mana1-3)Manb1-4GlcNAcb1-4(Fuca1-6)GlcNAcb1-4(Fuca1-6)GlcNAcb-Sp19	8	1.1547	14.4338
467	GlcNAcb1-6(GlcNAcb1-2)Mana1-6(GlcNAcb1-2Mana1-3)Manb1-4GlcNAcb1-4(Fuca1-6)GlcNAcb-Sp24	4.75	0.5	10.5263
468	Galb1-3GlcNAcb1-2Mana1-6(GlcNAcb1-4)(Galb1-3GlcNAcb1-2Mana1-3)Manb1-4GlcNAcb1-4GlcNAcb-Sp21	7.5	0.57735	7.698
469	Neu5Aca2-6Galb1-4GlcNAcb1-6(Galb1-3GlcNAcb1-3)Galb1-4Glcb-Sp21	2.25	0.5	22.2222
470	Neu5Aca2-3Galb1-4GlcNAcb1-2Mana-Sp0	12	4.32049	36.0041
471	Neu5Aca2-3Galb1-4GlcNAcb1-6GalNAca-Sp14	1.75	0.957427	54.7101
472	Neu5Aca2-6Galb1-4GlcNAcb1-6GalNAca-Sp14	2	1.41421	70.7107
473	Neu5Aca2-6Galb1-4 GlcNAcb1-6(Neu5Aca2-6Galb1-4GlcNAcb1-3)GalNAca-Sp14	2	0	0
474	Neu5Aca2-6Galb1-4GlcNAcb1-2Mana1-6(Neu5Aca2-6Galb1-4GlcNAcb1-2Mana1-3)Manb1-4GlcNAcb1-4(Fuca1-6)GlcNAcb-Sp24	4.75	0.5	10.5263
475	Neu5Aca2-3Galb1-4GlcNAcb1-2Mana1-6(Neu5Aca2-3Galb1-4GlcNAcb1-2Mana1-3)Manb1-4GlcNAcb1-4(Fuca1-6)GlcNAcb-Sp24	4	1.1547	28.8675
476	Mana1-6(Mana1-3)Manb1-4GlcNAcb1-4(Fuca1-6)GlcNAcb-Sp19	5.75	0.5	8.69565
477	Galb1-4GlcNAcb1-6(Galb1-4GlcNAcb1-2)Mana1-6(Galb1-4GlcNAcb1-2Mana1-3)Manb1-4GlcNAcb1-4(Fuca1-6)GlcNAcb-Sp24	8.75	0.957427	10.942
478	Neu5Aca2-3Galb1-3GlcNAcb1-2Mana1-6(GlcNAcb1-4)(Neu5Aca2-3Galb1-3GlcNAcb1-2Mana1-3)Manb1-4GlcNAcb1-4GlcNAc-Sp21	4.5	0.57735	12.83
479	Neu5Aca2-6Galb1-4GlcNAcb1-6(Fuca1-2Galb1-4(Fuca1-3)GlcNAcb1-3)Galb1-4Glc-Sp21	2.75	0.5	18.1818
480	Galb1-3GlcNAcb1-6GalNAca-Sp14	3.25	0.957427	29.4593
481	Gala1-3Galb1-3GlcNAcb1-6GalNAca-Sp14	6	0.816497	13.6083
482	Galb1-3(Fuca1-4)GlcNAcb1-6GalNAca-Sp14	6	0.816497	13.6083
483	Neu5Aca2-3Galb1-3GlcNAcb1-6GalNAca-Sp14	2.75	0.957427	34.8155
484	(3S)Galb1-3(Fuca1-4)GlcNAcb-Sp0	4.75	1.25831	26.4906
485	Galb1-4(Fuca1-3)GlcNAcb1-6(Neu5Aca2-6(Neu5Aca2-3Galb1-3)GlcNAcb1-3)Galb1-4Glc-Sp21	2.75	0.5	18.1818
486	Fuca1-2Galb1-4GlcNAcb1-6GalNAca-Sp14	4.75	2.06155	43.4011
487	Gala1-3Galb1-4GlcNAcb1-6GalNAca-Sp14	2	0.816497	40.8248
488	Galb1-4(Fuca1-3)GlcNAcb1-2Mana-Sp0	8.5	0.57735	6.79236
489	Fuca1-2(6S)Galb1-3GlcNAcb-Sp0	4	1.41421	35.3553
490	Gala1-3(Fuca1-2)Galb1-4GlcNAcb1-6GalNAca-Sp14	1.25	0.5	40
491	Fuca1-2Galb1-4GlcNAcb1-2Mana-Sp0	4.75	1.89297	39.852
492	Fuca1-2Galb1-3(6S)GlcNAcb-Sp0	7.5	0.57735	7.698
493	Fuca1-2(6S)Galb1-3(6S)GlcNAcb-Sp0	10.25	2.06155	20.1127
494	Neu5Aca2-6GalNAcb1-4(6S)GlcNAcb-Sp8	4.25	1.25831	29.6072
495	GalNAcb1-4(Fuca1-3)(6S)GlcNAcb-Sp8	3	1.1547	38.49
496	(3S)GalNAcb1-4(Fuca1-3)GlcNAcb-Sp8	3.5	0.57735	16.4957
497	Fuca1-2Galb1-3GlcNAcb1-6(Fuca1-2Galb1-3GlcNAcb1-3)GalNAca-Sp14	4.5	0.57735	12.83
498	GalNAca1-3(Fuca1-2)Galb1-3GlcNAcb1-6GalNAca-Sp14	9.25	8.99537	97.2472
499	GlcNAcb1-6(GlcNAcb1-2)Mana1-6(GlcNAcb1-4)(GlcNAcb1-4(GlcNAcb1-2)Mana1-3)Manb1-4GlcNAcb1-4(Fuca1-6)GlcNAc-Sp21	2	0.816497	40.8248
500	Galb1-4GlcNAcb1-6(Galb1-4GlcNAcb1-2)Mana1-6(GlcNAcb1-4)Galb1-4GlcNAcb1-4(Gal b1-4GlcNAcb1-2)Mana1-3)Manb1-4GlcNAcb1-4(Fuca1-6)GlcNAc-Sp21	1.75	0.957427	54.7101
501	Galb1-3GlcNAca1-3Galb1-4GlcNAcb-Sp8	3	0.816497	27.2166
502	Galb1-3(6S)GlcNAcb-Sp8	4.5	1.73205	38.49
503	(6S)(4S)GalNAcb1-4GlcNAc-Sp8	6.75	2.06155	30.5415
504	(6S)GalNAcb1-4GlcNAc-Sp8	6.25	2.62996	42.0793
505	(3S)GalNAcb1-4(3S)GlcNAc-Sp8	1.75	0.5	28.5714
506	GalNAcb1-4(6S)GlcNAc-Sp8	5	1.41421	28.2843
507	(3S)GalNAcb1-4GlcNAc-Sp8	3.25	1.70783	52.5485
508	(4S)GalNAcb-Sp10	3.25	0.957427	29.4593
509	Galb1-4(6P)GlcNAcb-Sp0	1	0	0
510	(6P)Galb1-4GlcNAcb-SP0	1	0	0
511	GalNAca1-3(Fuca1-2)Galb1-4GlcNAcb1-6GalNAc-Sp14	2.5	1	40
512	Neu5Aca2-6Galb1-4GlcNAcb1-2Man-Sp0	3.75	1.25831	33.5548
513	Gala1-3Galb1-4GlcNAcb1-2Mana-Sp0	2	0	0
514	Gala1-3(Fuca1-2)Galb1-4GlcNAcb1-2Mana-Sp0	1.75	0.957427	54.7101
515	GalNAca1-3(Fuca1-2)Galb1-4 GlcNAcb1-2Mana-Sp0	2.25	0.5	22.2222
516	Galb1-3GlcNAcb1-2Mana-Sp0	3	0.816497	27.2166
517	Gala1-3(Fuca1-2)Galb1-3GlcNAcb1-6GalNAc-Sp14	1.5	0.57735	38.49
518	Neu5Aca2-3Galb1-3GlcNAcb1-2Mana-Sp0	1.75	0.5	28.5714
519	Gala1-3Galb1-3GlcNAcb1-2Mana-Sp0	3	1.1547	38.49
520	GalNAcb1-4GlcNAcb1-2Mana-Sp0	2	0	0
521	Neu5Aca2-3Galb1-3GalNAcb1-4Galb1-4Glcb-Sp0	1	0.816497	81.6497
522	GlcNAcb1-2 Mana1-6(GlcNAcb1-4)(GlcNAcb1-2Mana1-3)Manb1-4GlcNAcb1-4(Fuca1-6)GlcNAc-Sp21	2	0.816497	40.8248
523	Galb1-4GlcNAcb1-2 Mana1-6(GlcNAcb1-4)(Galb1-4GlcNAcb1-2Mana1-3)Manb1-4GlcNAcb1-4(Fuca1-6)GlcNAc-Sp21	2.5	0.57735	23.094
524	Galb1-4GlcNAcb1-2 Mana1-6(Galb1-4GlcNAcb1-4)(Galb1-4GlcNAcb1-2Mana1-3)Manb1-4GlcNAcb1-4(Fuca1-6)GlcNAc-Sp21	1	0	0
525	Fuca1-4(Galb1-3)GlcNAcb1-2 Mana-Sp0	12	1.41421	11.7851
526	Neu5Aca2-3Galb1-4(Fuca1-3)GlcNAcb1-2Mana-Sp0	3.25	3.20156	98.5096
527	GlcNAcb1-3Galb1-4GlcNAcb1-6(GlcNAcb1-3)Galb1-4GlcNAc-Sp0	1	0	0
528	GalNAca1-3(Fuca1-2)Galb1-3GalNAcb1-3Gala1-4Galb1-4Glc-Sp21	2.75	0.5	18.1818
529	Gala1-3(Fuca1-2)Galb1-3GalNAcb1-3Gala1-4Galb1-4Glc-Sp21	2.5	0.57735	23.094
530	Galb1-3GalNAcb1-3Gal-Sp21	4	0.816497	20.4124
531	GlcNAcb1-3Galb1-4GlcNAcb1-2Mana1-6(GlcNAcb1-3Galb1-4GlcNAcb1-2Mana1-3)Manb1-4GlcNAcb1-4GlcNAcb-Sp12	20.25	3.0957	15.2874
532	GlcNAcb1-3Galb1-4GlcNAcb1-2Mana1-6(GlcNAcb1-3Galb1-4GlcNAcb1-2Mana1-3)Manb1-4GlcNAcb1-4GlcNAcb-Sp25	1.5	0.57735	38.49
533	Galβ1-4GlcNAcβ1-3Galβ1-4GlcNAcβ1-2Manα1-6(Galβ1-4GlcNAcβ1-3Galβ1-4GlcNAcβ1-2Manα1-3)Manβ1-4GlcNAcβ1-4GlcNAcβ-Sp12	2.75	0.957427	34.8155
534	Fuca1-2Galb1-4GlcNAcb1-3Galb1-4GlcNAcb1-2Mana1-6(Fuca1-2Galb1-4GlcNAcb1-3Galb1-4GlcNAcb1-2Mana1-3)Manb1-4GlcNAcb1-4GlcNAcb-Sp24	5.5	0.57735	10.4973
535	GlcNAcb1-3Galb1-4GlcNAcb1-3Galb1-4GlcNAcb1-2Mana1-6(GlcNAcb1-3Galb1-4GlcNAcb1-3Galb1-4GlcNAcb1-2Mana1-3)Manb1-4GlcNAcb1-4GlcNAcb-Sp12	15.5	3.41565	22.0365
536	GlcNAcb1-3Galb1-4GlcNAcb1-3Galb1-4GlcNAcb1-2Mana1-6(GlcNAcb1-3Galb1-4GlcNAcb1-3Galb1-4GlcNAcb1-2Mana1-3)Manb1-4GlcNAcb1-4GlcNAcb-Sp25	4	0.816497	20.4124
537	Galb1-4GlcNAcb1-3Galb1-4GlcNAcb1-3Galb1-4GlcNAcb1-2Mana1-6(Galb1-4GlcNAcb1-3Galb1-4GlcNAcb1-3Galb1-4GlcNAcb1-2Mana1-3)Manb1-4GlcNAcb1-4GlcNAcb-Sp12	7.75	0.957427	12.3539
538	Galb1-3GlcNAcb1-3Galb1-4GlcNAcb1-2Mana1-6(Galb1-3GlcNAcb1-3Galb1-4GlcNAcb1-2Mana1-3)Manb1-4GlcNAcb1-4GlcNAc-Sp25	4	0.816497	20.4124
539	Neu5Gca2-8Neu5Gca2-3Galb1-4GlcNAc-Sp0	2.5	1	40
540	Neu5Aca2-8Neu5Gca2-3Galb1-4GlcNAc-Sp0	1.75	0.957427	54.7101
541	Neu5Gca2-8Neu5Aca2-3Galb1-4GlcNAc-Sp0	3	1.1547	38.49
542	Neu5Gca2-8Neu5Gca2-3Galb1-4GlcNAcb1-3Galb1-4GlcNAc-Sp0	1.5	1	66.6667
543	Neu5Gca2-8Neu5Gca2-6Galb1-4GlcNAc-Sp0	2.75	0.5	18.1818
544	Neu5Aca2-8Neu5Aca2-3Galb1-4GlcNAc-Sp0	2.75	3.77492	137.27
545	GlcNAcb1-3Galb1-4GlcNAcb1-6(GlcNAcb1-3Galb1-4GlcNAcb1-2)Mana1-6(GlcNAcb1-3Galb1-4GlcNAcb1-2Man a1-3)Manb1-4GlcNAcb1-4GlcNAc-Sp24	9	0.816497	9.07218
546	Galb1-4GlcNAcb1-3Galb1-4GlcNAcb1-6(Galb1-4GlcNAcb1-3Galb1-4GlcNAcb1-2)Mana1-6(Galb1-4GlcNAcb1-3Galb1-4GlcNAcb1-2Mana1-3)Mana1-4GlcNAcb1-4GlcNAc-Sp24	13.25	1.70783	12.8892
547	Gala1-3Galb1-4GlcNAcb1-2Mana1-6(Gala1-3Galb1-4GlcNAcb1-2Mana1-3)Manb1-4GlcNAcb1-4GlcNAc-Sp24	9.75	1.5	15.3846
548	GlcNAcb1-3Galb1-4GlcNAcb1-6(GlcNAcb1-3Galb1-3)GalNAca-Sp14	2.5	0.57735	23.094
549	GalNAcb1-3GlcNAcb-Sp0	1.5	0.57735	38.49
550	GalNAcb1-4GlcNAcb1-3GalNAcb1-4GlcNAcb-Sp0	1.25	0.5	40
551	GlcNAcb1-3Galb1-4GlcNAcb1-3Galb1-4GlcNAcb1-3Galb1-4GlcNAcb1-3Galb1-4GlcNAcb1-2Mana1-6(GlcNAcb1-3Galb1-4GlcNAcb1-3Galb1-4GlcNAcb1-3Galb1-4GlcNAcb1-3Galb1-4GlcNAcb1-2Mana1-3)Manb1-4GlcNAcb1-4GlcNAcb-Sp25	6.25	0.5	8
552	Galb1-4GlcNAcb1-3Galb1-4GlcNAcb1-3Galb1-4GlcNAcb1-3Galb1-4GlcNAcb1-3Galb1-4GlcNAcb1-2Mana1-6(Galb1-4GlcNAcb1-3Galb1-4GlcNAcb1-3Galb1-4GlcNAcb1-3Galb1-4GlcNAcb1-3Galb1-4GlcNAcb1-2Mana1-3)Manb1-4GlcNAcb1-4GlcNAcb-Sp25	6.25	1.89297	30.2875
553	GlcNAb1-3Galb1-3GalNAc-Sp14	2.25	1.89297	84.132
554	Galb1-3GlcNAcb1-6(Galb1-3)GalNAc-Sp14	7.75	1.25831	16.2362
555	(3S)GlcAb1-3Galb1-4GlcNAcb1-3Galb1-4Glc-Sp0	2.5	0.57735	23.094
556	(3S)GlcAb1-3Galb1-4GlcNAcb1-2Mana-Sp0	2	0	0
557	Galb1-3GlcNAcb1-3Galb1-4GlcNAcb1-3Galb1-4GlcNAcb1-6(Galb1-3GlcNAcb1-3Galb1-4GlcNAcb1-3Galb1-4GlcNAb1-2)Mana1-6(Galb1-3GlcNAcb1-3Galb1-4GlcNAcb1-3Galb1-4GlcNAcb1-2Mana1-3)Manb1-4GlcNAcb1-4(Fuca1-6)GlcNAcb-Sp24	8.75	0.957427	10.942
558	Galb1-3GlcNAcb1-3Galb1-4GlcNAcb1-6(Galb1-3GlcNAcb1-3Galb1-4GlcNAb1-2)Mana1-6(Galb1-3GlcNAcb1-3Galb1-4GlcNAcb1-2Mana1-3)Manb1-4GlcNAcb1-4(Fuca1-6)GlcNAcb-Sp24	7.75	2.21736	28.611
559	Neu5Aca2-8Neu5Aca2-3Galb1-3GalNAcb1-4(Neu5Aca2-3)Galb1-4Glc-Sp21	2.25	0.5	22.2222
560	Galb1-4GlcNAcb1-3Galb1-4GlcNAcb1-2Mana1-6(Galb1-4GlcNAcb1-3Galb1-4GlcNAcb1-2Mana1-3)Manb1-4GlcNAcb1-4(Fuca1-6)GlcNAcb-Sp24	5.25	1.25831	23.9677
561	GlcNAcb1-3Galb1-4GlcNAcb1-3Galb1-4GlcNAcb1-2Mana1-6(GlcNAcb1-3Galb1-4GlcNAcb1-3Galb1-4GlcNAcb1-2Mana1-3)Manb1-4GlcNAcb1-4(Fuca1-6)GlcNAcb-Sp24	8.75	1.5	17.1429
562	Galb1-4GlcNAcb1-3Galb1-4GlcNAcb1-6(Galb1-4GlcNAcb1-3Galb1-4GlcNAb1-2)Mana1-6(Galb1-4GlcNAcb1-3Galb1-4GlcNAcb1-2Mana1-3)Manb1-4GlcNAcb1-4(Fuca1-6)GlcNAcb-Sp24	10	0.816497	8.16497
563	Galb1-4GlcNAcb1-3Galb1-4GlcNAcb1-3Galb1-4GlcNAcb1-6(Galb1-4GlcNAcb1-3Galb1-4GlcNAcb1-3Galb1-4GlcNAb1-2)Mana1-6(Galb1-4GlcNAcb1-3Galb1-4GlcNAcb1-3Galb1-4GlcNAcb1-2Mana1-3)Manb1-4GlcNAcb1-4(Fuca1-6)GlcNAcb-Sp24	10	0.816497	8.16497
564	Galb1-4GlcNAcb1-3Galb1-4GlcNAcb1-3GalNAca-Sp14	5.5	5.74456	104.447
565	Galb1-4GlcNAcb1-3Galb1-4GlcNAcb1-6(Galb1-3)GalNAca-Sp14	4.75	1.70783	35.9542
566	Galb1-4GlcNAcb1-3Galb1-4GlcNAcb1-6(Galb1-4GlcNAcb1-3Galb1-4GlcNAcb1-3)GalNAca-Sp14	8.5	2.64575	31.1265
567	Neu5Aca2-3Galb1-4GlcNAcb1-3Galb1-4GlcNAcb1-3GalNAca-Sp14	3	1.82574	60.8581
568	GlcNAcb1-3Galb1-4GlcNAcb1-3GalNAca-Sp14	1.75	0.957427	54.7101
569	GlcNAcb1-3Galb1-4GlcNAcb1-6(Galb1-3)GalNAca-Sp14	2	0.816497	40.8248
570	GlcNAcb1-3Galb1-4GlcNAcb1-6(GlcNAcb1-3Galb1-4GlcNAcb1-3)GalNAca-Sp14	3.25	0.5	15.3846
571	Neu5Aca2-3Galb1-4GlcNAcb1-3Galb1-4GlcNAcb1-6(Neu5Aca2-3Galb1-4GlcNAcb1-3Galb1-4GlcNAcb1-3)GalNAca-Sp14	1.5	0.57735	38.49
572	Neu5Aca2-6Galb1-4GlcNAcb1-3Galb1-4GlcNAcb1-3GalNAca-Sp14	1.25	0.5	40
573	GlcNAcb1-3Galb1-4GlcNAcb1-3Galb1-4GlcNAcb1-3GalNAca-Sp14	1.5	1	66.6667
574	Galb1-4GlcNAcb1-3Galb1-3GalNAca-Sp14	1.25	0.5	40
575	Neu5Aca2-3Galb1-4GlcNAcb1-3Galb1-4GlcNAcb1-6(Galb1-3)GalNAca-Sp14	2	0.816497	40.8248
576	Neu5Aca2-6Galb1-4GlcNAcb1-3Galb1-4GlcNAcb1-6(Galb1-3)GalNAca-Sp14	1.75	0.5	28.5714
577	Neu5Aca2-6Galb1-4GlcNAcb1-6(Galb1-3)GalNAca-Sp14	2	0.816497	40.8248
578	Neu5Aca2-3Galb1-4GlcNAcb1-3Galb1-4GlcNAcb1-2Mana1-6(Neu5Aca2-3Galb1-4GlcNAcb1-3Galb1-4GlcNAcb1-2Mana1-3)Manb1-4GlcNAcb1-4GlcNAcb-Sp12	4	1.41421	35.3553
579	GlcNAcb1-6(Neu5Aca2-3Galb1-3)GalNAca-Sp14	1.25	0.5	40
580	Neu5Aca2-6Galb1-4GlcNAcb1-3Galb1-4GlcNAcb1-6(Neu5Aca2-6Galb1-4GlcNAcb1-3Galb1-4GlcNAcb1-3)GalNAca-Sp14	1.25	0.957427	76.5942
581	Neu5Aca2-6Galb1-4GlcNAcb1-3Galb1-4GlcNAcb1-3Galb1-4GlcNAcb1-2Mana1-6(Neu5Aca2-6Galb1-4GlcNAcb1-3Galb1-4GlcNAcb1-3Galb1-4GlcNAcb1-2Mana1-3)Manb1-4GlcNAcb1-4GlcNAcb-Sp12	12	1.1547	9.6225
582	Neu5Aca2-3Galb1-4GlcNAcb1-3Galb1-4GlcNAcb1-3Galb1-4GlcNAcb1-2Mana1-6(Neu5Aca2-3Galb1-4GlcNAcb1-3Galb1-4GlcNAcb1-3Galb1-4GlcNAcb1-2Mana1-3)Manb1-4GlcNAcb1-4GlcNAcb-Sp12	18.75	2.21736	11.8259
583	Neu5Aca2-6Galb1-4GlcNAcb1-3Galb1-4GlcNAcb1-2Mana1-6(Neu5Aca2-6Galb1-4GlcNAcb1-3Galb1-4GlcNAcb1-2Mana1-3)Manb1-4GlcNAcb1-4GlcNAcb-Sp12	3.75	0.5	13.3333
584	GlcNAcb1-3Fuca-Sp21	3.75	0.957427	25.5314
585	Galb1-3GalNAcb1-4(Neu5Aca2-8Neu5Aca2-8Neu5Aca2-3)Galb1-4Glcb-Sp21	2.25	0.957427	42.5523

## Sheet: Figure S9A raw data
mass	Intens.	SN	Area	Rel. Intens.	Amount (Area normalised against internal std)	Enzyme	Bacteria	BioRep	TechRep	Composition	Sialylation	Fucosylation
708.455	18111.6	84.7579	2721.54	0.332671	7.25921	No	None	1	1	FucGalGalNAcol	No	Yes
953.603	11014.6	56.0583	1847.01	0.202315	4.92656	No	None	1	1	FucHexNAcGalGalNAcol	No	Yes
1157.71	6100.77	29.3495	955.204	0.112058	2.54783	No	None	1	1	FucHexNAcGal2GalNAcol	No	Yes
1198.73	2758.54	8.32157	306.75	0.0506684	0.818198	No	None	1	1	FucHexNAc2GalGalNAcol	No	Yes
1331.8	4204.86	18.0207	660.488	0.0772343	1.76173	No	None	1	1	Fuc2HexNAcGal2GalNAcol	No	Yes
1402.85	11801.6	69.0573	2424.24	0.21677	6.4662	No	None	1	1	FucHexNAc2Gal2GalNAcol	No	Yes
1606.96	2640.06	8.79193	358.442	0.0484922	0.956077	No	None	1	1	FucHexNAc2Gal3GalNAcol	No	Yes
1648	6465.08	36.5398	1539.82	0.11875	4.10719	No	None	1	1	FucHexNAc3Gal2GalNAcol	No	Yes
1781.08	2382.1	7.88541	349.079	0.043754	0.931104	No	None	1	1	Fuc2HexNAc2Gal3GalNAcol	No	Yes
1852.12	2474.14	8.87898	425.958	0.0454446	1.13616	No	None	1	1	FucHexANc3Gal3GalNAcol	No	Yes
2026.24	1988.25	5.9148	294.379	0.0365198	0.7852	No	None	1	1	Fuc2HexNAc3Gal3GalNAcol	No	Yes
708.432	14082.4	69.8996	2028.11	0.330177	6.52465	No	None	1	2	FucGalGalNAcol	No	Yes
953.58	8572.93	47.0318	1478.62	0.201001	4.75689	No	None	1	2	FucHexNAcGalGalNAcol	No	Yes
1157.68	4570.91	22.8835	660.187	0.10717	2.1239	No	None	1	2	FucHexNAcGal2GalNAcol	No	Yes
1198.7	2262.99	6.32214	171.572	0.0530581	0.551966	No	None	1	2	FucHexNAc2GalGalNAcol	No	Yes
1331.77	3314.18	14.5361	478.027	0.0777044	1.53787	No	None	1	2	Fuc2HexNAcGal2GalNAcol	No	Yes
1402.82	8065.83	51.2942	1567.56	0.189112	5.04302	No	None	1	2	FucHexNAc2Gal2GalNAcol	No	Yes
1606.95	1965.06	5.1438	166.526	0.0460728	0.535731	No	None	1	2	FucHexNAc2Gal3GalNAcol	No	Yes
1647.96	4532.79	26.4719	983.376	0.106276	3.16363	No	None	1	2	FucHexNAc3Gal2GalNAcol	No	Yes
1781.04	1937.38	5.77539	204.981	0.0454239	0.659446	No	None	1	2	Fuc2HexNAc2Gal3GalNAcol	No	Yes
1852.08	2030.6	6.90616	287.78	0.0476095	0.92582	No	None	1	2	FucHexANc3Gal3GalNAcol	No	Yes
2026.2	1770.15	5.49708	228.922	0.041503	0.736466	No	None	1	2	Fuc2HexNAc3Gal3GalNAcol	No	Yes
2097.25	1765.51	5.52846	251.964	0.0413943	0.810597	No	None	1	2	FucHexNAc4Gal3GalNAcol	No	Yes
708.452	25175.2	84.9306	3684.82	0.332803	6.91974	No	None	2	1	FucGalGalNAcol	No	Yes
953.602	17087.3	62.1217	2778.28	0.225885	5.21735	No	None	2	1	FucHexNAcGalGalNAcol	No	Yes
1157.7	10029.2	33.3319	1410.52	0.13258	2.64881	No	None	2	1	FucHexNAcGal2GalNAcol	No	Yes
1198.73	4934.23	9.53008	417.581	0.065228	0.784178	No	None	2	1	FucHexNAc2GalGalNAcol	No	Yes
1331.8	7603.37	22.6992	1090.79	0.100513	2.04839	No	None	2	1	Fuc2HexNAcGal2GalNAcol	No	Yes
1402.85	19268.6	80.6322	3903.63	0.254721	7.33064	No	None	2	1	FucHexNAc2Gal2GalNAcol	No	Yes
1606.96	4753.72	10.1133	546.993	0.0628418	1.0272	No	None	2	1	FucHexNAc2Gal3GalNAcol	No	Yes
1648	11173.1	44.2271	2556.27	0.147703	4.80043	No	None	2	1	FucHexNAc3Gal2GalNAcol	No	Yes
1781.08	4490.84	9.89986	562.337	0.0593666	1.05601	No	None	2	1	Fuc2HexNAc2Gal3GalNAcol	No	Yes
1852.12	4594.94	10.9399	780.063	0.0607428	1.46488	No	None	2	1	FucHexANc3Gal3GalNAcol	No	Yes
2026.23	3672.54	6.83619	521.306	0.0485492	0.978962	No	None	2	1	Fuc2HexNAc3Gal3GalNAcol	No	Yes
708.439	6554.89	41.0044	800.898	0.303893	5.83671	No	None	2	2	FucGalGalNAcol	No	Yes
953.584	6001.2	37.4063	913.896	0.278223	6.66021	No	None	2	2	FucHexNAcGalGalNAcol	No	Yes
1157.69	3642.03	18.7647	450.361	0.168849	3.2821	No	None	2	2	FucHexNAcGal2GalNAcol	No	Yes
1198.71	2139.68	6.30746	133.846	0.099198	0.975427	No	None	2	2	FucHexNAc2GalGalNAcol	No	Yes
1331.78	2817.64	12.2703	282.571	0.130629	2.0593	No	None	2	2	Fuc2HexNAcGal2GalNAcol	No	Yes
1402.83	7107.43	49.6758	1295.88	0.329509	9.44396	No	None	2	2	FucHexNAc2Gal2GalNAcol	No	Yes
1606.95	1971.81	5.74016	169.121	0.0914153	1.23251	No	None	2	2	FucHexNAc2Gal3GalNAcol	No	Yes
1647.98	4194.6	26.1205	846.972	0.194467	6.17248	No	None	2	2	FucHexNAc3Gal2GalNAcol	No	Yes
1781.06	1920.3	6.03369	214.205	0.0890275	1.56106	No	None	2	2	Fuc2HexNAc2Gal3GalNAcol	No	Yes
1852.11	1983.36	6.97081	262.636	0.091951	1.91402	No	None	2	2	FucHexANc3Gal3GalNAcol	No	Yes
2097.28	1675.35	4.97123	207.083	0.0776712	1.50916	No	None	2	2	FucHexNAc4Gal3GalNAcol	No	Yes
708.444	4581.64	16.8865	560.282	0.0862951	1.5701	No	E1	1	1	FucGalGalNAcol	No	Yes
953.596	8999.31	44.0137	1571.05	0.169502	4.40263	No	E1	1	1	FucHexNAcGalGalNAcol	No	Yes
1157.69	3896.62	15.9274	494.239	0.0733927	1.38503	No	E1	1	1	FucHexNAcGal2GalNAcol	No	Yes
1198.72	2456.66	6.67649	189.573	0.0462712	0.531249	No	E1	1	1	FucHexNAc2GalGalNAcol	No	Yes
1402.84	4442.98	21.1442	695.808	0.0836834	1.94989	No	E1	1	1	FucHexNAc2Gal2GalNAcol	No	Yes
1647.99	6307.99	37.1814	1441.08	0.118811	4.0384	No	E1	1	1	FucHexNAc3Gal2GalNAcol	No	Yes
1852.12	2032.63	6.06608	250.937	0.0382845	0.703213	No	E1	1	1	FucHexANc3Gal3GalNAcol	No	Yes
2097.27	1839.39	5.39742	221.363	0.0346449	0.620335	No	E1	1	1	FucHexNAc4Gal3GalNAcol	No	Yes
708.425	2694.9	10.276	139.174	0.0330248	0.711941	No	E1	1	2	FucGalGalNAcol	No	Yes
953.587	6700.72	37.1745	1096.6	0.0821144	5.60965	No	E1	1	2	FucHexNAcGalGalNAcol	No	Yes
1157.69	3006.26	12.1446	318.866	0.0368404	1.63115	No	E1	1	2	FucHexNAcGal2GalNAcol	No	Yes
1198.7	2244.92	6.4275	185.259	0.0275105	0.947688	No	E1	1	2	FucHexNAc2GalGalNAcol	No	Yes
1402.83	3373.48	15.8717	485.437	0.0413405	2.48324	No	E1	1	2	FucHexNAc2Gal2GalNAcol	No	Yes
1647.98	4493.07	26.8851	960.071	0.0550606	4.91122	No	E1	1	2	FucHexNAc3Gal2GalNAcol	No	Yes
1852.1	1729.26	4.30179	159.64	0.0211913	0.816637	No	E1	1	2	FucHexANc3Gal3GalNAcol	No	Yes
2097.27	1666.67	4.55943	205.81	0.0204243	1.05282	No	E1	1	2	FucHexNAc4Gal3GalNAcol	No	Yes
708.446	5353.47	12.3406	431.275	0.0484482	0.686758	No	E1	2	1	FucGalGalNAcol	No	Yes
953.6	18030.7	63.3229	3165.12	0.163176	5.04011	No	E1	2	1	FucHexNAcGalGalNAcol	No	Yes
1157.71	6377.09	21.6962	993.853	0.0577118	1.5826	No	E1	2	1	FucHexNAcGal2GalNAcol	No	Yes
1198.72	3820.75	10.2941	490.981	0.0345772	0.781833	No	E1	2	1	FucHexNAc2GalGalNAcol	No	Yes
1402.85	7966.26	32.0889	1631.61	0.0720936	2.59816	No	E1	2	1	FucHexNAc2Gal2GalNAcol	No	Yes
1606.97	2609.05	6.05243	296.118	0.0236115	0.471535	No	E1	2	1	FucHexNAc2Gal3GalNAcol	No	Yes
1648	11055.7	52.7866	2894.76	0.100053	4.60958	No	E1	2	1	FucHexNAc3Gal2GalNAcol	No	Yes
1852.12	2765.67	8.0596	503.843	0.025029	0.802315	No	E1	2	1	FucHexANc3Gal3GalNAcol	No	Yes
708.441	4075.59	17.8306	429.414	0.109	1.70021	No	E1	2	2	FucGalGalNAcol	No	Yes
953.585	7955.04	43.0923	1260.74	0.212754	4.99172	No	E1	2	2	FucHexNAcGalGalNAcol	No	Yes
1157.69	3008.37	11.2394	335.034	0.0804576	1.32652	No	E1	2	2	FucHexNAcGal2GalNAcol	No	Yes
1198.7	2297.21	6.30575	172.085	0.061438	0.681347	No	E1	2	2	FucHexNAc2GalGalNAcol	No	Yes
1402.83	3762.93	17.5004	531.199	0.100638	2.10321	No	E1	2	2	FucHexNAc2Gal2GalNAcol	No	Yes
1647.98	4845.81	27.6231	1106.77	0.129599	4.3821	No	E1	2	2	FucHexNAc3Gal2GalNAcol	No	Yes
1852.1	1816.21	4.75554	207.401	0.0485737	0.821176	No	E1	2	2	FucHexANc3Gal3GalNAcol	No	Yes
2097.27	1694.34	4.5348	207.296	0.0453143	0.82076	No	E1	2	2	FucHexNAc4Gal3GalNAcol	No	Yes
708.45	4865.21	9.83803	408.496	0.0449973	0.55568	No	ATCC 29149	1	1	FucGalGalNAcol	No	Yes
953.601	17575.7	58.4159	3079.83	0.162554	4.18952	No	ATCC 29149	1	1	FucHexNAcGalGalNAcol	No	Yes
1157.71	5845.27	18.1168	782.424	0.0540616	1.06434	No	ATCC 29149	1	1	FucHexNAcGal2GalNAcol	No	Yes
1198.72	3685.37	8.99956	480.471	0.0340851	0.653589	No	ATCC 29149	1	1	FucHexNAc2GalGalNAcol	No	Yes
1402.85	7640.39	28.4887	1491.42	0.0706642	2.0288	No	ATCC 29149	1	1	FucHexNAc2Gal2GalNAcol	No	Yes
1648	11659	52.1778	2999.21	0.107831	4.07985	No	ATCC 29149	1	1	FucHexNAc3Gal2GalNAcol	No	Yes
1852.11	2749.25	7.30164	493.876	0.0254272	0.671823	No	ATCC 29149	1	1	FucHexANc3Gal3GalNAcol	No	Yes
708.408	1364.92	4.96156	29.4171	0.185908	0.876625	No	ATCC 29149	1	2	FucGalGalNAcol	No	Yes
953.568	2542.83	13.5288	3.97042	0.346342	0.118318	No	ATCC 29149	1	2	FucHexNAcGalGalNAcol	No	Yes
1402.81	1910.71	5.8778	123.765	0.260246	3.68817	No	ATCC 29149	1	2	FucHexNAc2Gal2GalNAcol	No	Yes
1647.97	1965.66	7.40761	188.227	0.26773	5.60912	No	ATCC 29149	1	2	FucHexNAc3Gal2GalNAcol	No	Yes
708.449	7255.02	9.8707	552.135	0.0503368	0.565126	No	ATCC 29149	2	1	FucGalGalNAcol	No	Yes
953.602	24614	59.2782	4107.35	0.170777	4.20399	No	ATCC 29149	2	1	FucHexNAcGalGalNAcol	No	Yes
1157.7	8438.46	17.4974	1002.48	0.0585477	1.02607	No	ATCC 29149	2	1	FucHexNAcGal2GalNAcol	No	Yes
1198.72	5861.43	9.25227	672.447	0.0406677	0.688269	No	ATCC 29149	2	1	FucHexNAc2GalGalNAcol	No	Yes
1402.85	11115.9	29.1754	2020.37	0.077124	2.06791	No	ATCC 29149	2	1	FucHexNAc2Gal2GalNAcol	No	Yes
1606.97	4129.39	4.59647	395.322	0.0286505	0.404623	No	ATCC 29149	2	1	FucHexNAc2Gal3GalNAcol	No	Yes
1648	16839.9	55.7358	4153	0.116839	4.25072	No	ATCC 29149	2	1	FucHexNAc3Gal2GalNAcol	No	Yes
1852.11	4541.93	7.58235	725.418	0.0315128	0.742486	No	ATCC 29149	2	1	FucHexANc3Gal3GalNAcol	No	Yes
708.438	2416.87	7.71165	167.947	0.0683678	0.665477	No	ATCC 29149	2	2	FucGalGalNAcol	No	Yes
953.588	6784.99	35.6121	1019.01	0.191932	4.03775	No	ATCC 29149	2	2	FucHexNAcGalGalNAcol	No	Yes
1157.69	2827.5	10.2446	291.465	0.0799837	1.15491	No	ATCC 29149	2	2	FucHexNAcGal2GalNAcol	No	Yes
1198.7	2400.11	7.26758	189.302	0.0678938	0.750092	No	ATCC 29149	2	2	FucHexNAc2GalGalNAcol	No	Yes
1402.84	3566.52	16.7954	538.512	0.100889	2.1338	No	ATCC 29149	2	2	FucHexNAc2Gal2GalNAcol	No	Yes
1647.99	4242.83	24.0264	787.352	0.12002	3.11981	No	ATCC 29149	2	2	FucHexNAc3Gal2GalNAcol	No	Yes
1852.1	1794.62	4.63061	154.798	0.050766	0.613374	No	ATCC 29149	2	2	FucHexANc3Gal3GalNAcol	No	Yes
2097.28	1626.76	4.07009	182.789	0.0460173	0.724284	No	ATCC 29149	2	2	FucHexNAc4Gal3GalNAcol	No	Yes
708.451	26996.2	109.661	4271.64	0.567049	11.1088	GH98	None	1	1	FucGalGalNAcol	No	Yes
953.608	9710.76	43.6312	1679.42	0.203972	4.3675	GH98	None	1	1	FucHexNAcGalGalNAcol	No	Yes
1157.71	5118.26	21.4435	731.714	0.107508	1.9029	GH98	None	1	1	FucHexNAcGal2GalNAcol	No	Yes
1198.74	2694.19	7.19138	244.348	0.0565908	0.635454	GH98	None	1	1	FucHexNAc2GalGalNAcol	No	Yes
1331.81	3784.65	14.2212	562.033	0.0794958	1.46163	GH98	None	1	1	Fuc2HexNAcGal2GalNAcol	No	Yes
1402.85	9299.72	49.5831	1987.43	0.195339	5.16854	GH98	None	1	1	FucHexNAc2Gal2GalNAcol	No	Yes
1606.97	2358.1	6.08224	283.367	0.0495314	0.736926	GH98	None	1	1	FucHexNAc2Gal3GalNAcol	No	Yes
1648	5183.59	25.4974	1230.04	0.10888	3.19884	GH98	None	1	1	FucHexNAc3Gal2GalNAcol	No	Yes
1781.1	2160.94	5.49694	236.624	0.0453901	0.615366	GH98	None	1	1	Fuc2HexNAc2Gal3GalNAcol	No	Yes
1852.14	2449.37	7.88379	393.221	0.0514485	1.02261	GH98	None	1	1	FucHexANc3Gal3GalNAcol	No	Yes
708.441	19314.6	95.3591	2951.55	0.461286	10.3458	GH98	None	1	2	FucGalGalNAcol	No	Yes
953.59	10480	55.3941	1667.89	0.250292	5.84634	GH98	None	1	2	FucHexNAcGalGalNAcol	No	Yes
1157.7	5197.22	24.835	794.392	0.124124	2.78452	GH98	None	1	2	FucHexNAcGal2GalNAcol	No	Yes
1198.71	2654.59	8.09429	212.081	0.0633989	0.743392	GH98	None	1	2	FucHexNAc2GalGalNAcol	No	Yes
1331.8	3552.35	14.6078	457.576	0.08484	1.60391	GH98	None	1	2	Fuc2HexNAcGal2GalNAcol	No	Yes
1402.85	9503.29	56.5153	1833.3	0.226965	6.42613	GH98	None	1	2	FucHexNAc2Gal2GalNAcol	No	Yes
1606.95	2382.69	7.32903	308.117	0.0569052	1.08002	GH98	None	1	2	FucHexNAc2Gal3GalNAcol	No	Yes
1648	5169.65	28.2582	1133.57	0.123465	3.97343	GH98	None	1	2	FucHexNAc3Gal2GalNAcol	No	Yes
1781.07	2228.13	6.98572	284.875	0.0532138	0.99855	GH98	None	1	2	Fuc2HexNAc2Gal3GalNAcol	No	Yes
1852.12	2401.33	8.74609	361.048	0.0573504	1.26556	GH98	None	1	2	FucHexANc3Gal3GalNAcol	No	Yes
2026.24	1823.67	4.96028	210.888	0.0435543	0.739209	GH98	None	1	2	Fuc2HexNAc3Gal3GalNAcol	No	Yes
708.458	42278.7	125.117	6292.88	0.574762	8.71545	GH98	None	2	1	FucGalGalNAcol	No	Yes
953.612	15604.8	57.7554	2683.82	0.212141	3.71701	GH98	None	2	1	FucHexNAcGalGalNAcol	No	Yes
1157.72	8065.55	31.7217	1248.32	0.109648	1.72889	GH98	None	2	1	FucHexNAcGal2GalNAcol	No	Yes
1198.74	3802.81	11.0373	455.783	0.0516977	0.631246	GH98	None	2	1	FucHexNAc2GalGalNAcol	No	Yes
1331.82	5639.1	21.7366	909.213	0.0766613	1.25923	GH98	None	2	1	Fuc2HexNAcGal2GalNAcol	No	Yes
1402.87	17089.6	85.494	3500.24	0.232327	4.84772	GH98	None	2	1	FucHexNAc2Gal2GalNAcol	No	Yes
1606.99	3148.22	9.87601	448.438	0.0427988	0.621073	GH98	None	2	1	FucHexNAc2Gal3GalNAcol	No	Yes
1648.02	8244.28	41.2471	2041.53	0.112078	2.82746	GH98	None	2	1	FucHexNAc3Gal2GalNAcol	No	Yes
1781.09	2788.04	8.76383	493.153	0.0379023	0.683001	GH98	None	2	1	Fuc2HexNAc2Gal3GalNAcol	No	Yes
1852.15	2937.57	10.1075	527.01	0.0399351	0.729894	GH98	None	2	1	FucHexANc3Gal3GalNAcol	No	Yes
708.444	19105.8	87.1017	2802.75	0.471932	8.3125	GH98	None	2	2	FucGalGalNAcol	No	Yes
953.597	7602.78	36.103	1141.41	0.187796	3.38525	GH98	None	2	2	FucHexNAcGalGalNAcol	No	Yes
1157.71	4426.95	19.3668	606.842	0.10935	1.7998	GH98	None	2	2	FucHexNAcGal2GalNAcol	No	Yes
1198.72	2417.42	6.42524	200.551	0.0597126	0.594802	GH98	None	2	2	FucHexNAc2GalGalNAcol	No	Yes
1331.81	3855.06	16.5534	522.147	0.0952237	1.5486	GH98	None	2	2	Fuc2HexNAcGal2GalNAcol	No	Yes
1402.85	10052.3	60.5867	1972.76	0.248302	5.85089	GH98	None	2	2	FucHexNAc2Gal2GalNAcol	No	Yes
1606.97	2356.86	7.36878	236.521	0.0582166	0.701482	GH98	None	2	2	FucHexNAc2Gal3GalNAcol	No	Yes
1648	5374.87	30.6433	1144.78	0.132764	3.39524	GH98	None	2	2	FucHexNAc3Gal2GalNAcol	No	Yes
1781.08	2223.97	7.15306	302.24	0.0549342	0.896395	GH98	None	2	2	Fuc2HexNAc2Gal3GalNAcol	No	Yes
1852.13	2158.52	6.99875	327.064	0.0533175	0.97002	GH98	None	2	2	FucHexANc3Gal3GalNAcol	No	Yes
2026.24	1893.37	5.69253	248.567	0.0467681	0.737211	GH98	None	2	2	Fuc2HexNAc3Gal3GalNAcol	No	Yes
708.46	9605.07	28.2372	1324.18	0.0849023	1.68777	GH98	E1	1	1	FucGalGalNAcol	No	Yes
953.611	16994.7	66.3222	3025.51	0.150221	3.85623	GH98	E1	1	1	FucHexNAcGalGalNAcol	No	Yes
1157.72	5484.41	19.4048	838.349	0.0484785	1.06854	GH98	E1	1	1	FucHexNAcGal2GalNAcol	No	Yes
1198.74	3957.28	12.0096	527.692	0.0349797	0.672582	GH98	E1	1	1	FucHexNAc2GalGalNAcol	No	Yes
1402.87	6271.36	25.6826	1177.2	0.0554346	1.50043	GH98	E1	1	1	FucHexNAc2Gal2GalNAcol	No	Yes
1648.03	8177.26	40.2069	2071.46	0.0722815	2.64023	GH98	E1	1	1	FucHexNAc3Gal2GalNAcol	No	Yes
1852.14	2403.64	6.81139	381.517	0.0212466	0.486272	GH98	E1	1	1	FucHexANc3Gal3GalNAcol	No	Yes
708.454	14234.8	25.4916	2057.8	0.0849349	1.65209	GH98	E1	2	1	FucGalGalNAcol	No	Yes
953.61	26933.5	71.8379	4781.69	0.160705	3.83895	GH98	E1	2	1	FucHexNAcGalGalNAcol	No	Yes
1157.72	6524.66	17.124	983.845	0.0389307	0.789874	GH98	E1	2	1	FucHexNAcGal2GalNAcol	No	Yes
1198.74	4952.84	11.6745	687.849	0.0295522	0.552235	GH98	E1	2	1	FucHexNAc2GalGalNAcol	No	Yes
1402.87	7768.52	24.901	1558.55	0.0463525	1.25127	GH98	E1	2	1	FucHexNAc2Gal2GalNAcol	No	Yes
1648.03	9450.8	36.4844	2410.61	0.0563902	1.93534	GH98	E1	2	1	FucHexNAc3Gal2GalNAcol	No	Yes
708.456	2835.11	7.93869	176.152	0.0598895	0.423494	GH98	E1	2	2	FucGalGalNAcol	No	Yes
953.605	7984.36	36.6866	1266.56	0.168663	3.04498	GH98	E1	2	2	FucHexNAcGalGalNAcol	No	Yes
1157.71	2668.27	7.63766	151.062	0.0563652	0.363172	GH98	E1	2	2	FucHexNAcGal2GalNAcol	No	Yes
1198.73	2927.74	9.33539	314.881	0.0618462	0.757016	GH98	E1	2	2	FucHexNAc2GalGalNAcol	No	Yes
1402.86	3889.14	16.5882	600.789	0.0821551	1.44437	GH98	E1	2	2	FucHexNAc2Gal2GalNAcol	No	Yes
1648.02	5152.15	27.862	1135.49	0.108835	2.72988	GH98	E1	2	2	FucHexNAc3Gal2GalNAcol	No	Yes
1852.13	1958.25	5.32128	206.854	0.0413664	0.497304	GH98	E1	2	2	FucHexANc3Gal3GalNAcol	No	Yes
708.447	14962.8	23.4629	2093.56	0.0724651	1.44794	GH98	ATCC 29149	1	1	FucGalGalNAcol	No	Yes
953.605	31843	75.5089	5891.14	0.154217	4.07442	GH98	ATCC 29149	1	1	FucHexNAcGalGalNAcol	No	Yes
1157.72	7805.33	18.9521	1254.9	0.0378015	0.86791	GH98	ATCC 29149	1	1	FucHexNAcGal2GalNAcol	No	Yes
1198.74	6332.59	14.5456	1059.31	0.0306689	0.732641	GH98	ATCC 29149	1	1	FucHexNAc2GalGalNAcol	No	Yes
1402.87	10022.4	29.6676	2042.06	0.0485387	1.41233	GH98	ATCC 29149	1	1	FucHexNAc2Gal2GalNAcol	No	Yes
1648.03	12650.5	45.2013	3499.81	0.0612667	2.42054	GH98	ATCC 29149	1	1	FucHexNAc3Gal2GalNAcol	No	Yes
1852.15	3181.03	7.36626	636.882	0.0154058	0.44048	GH98	ATCC 29149	1	1	FucHexANc3Gal3GalNAcol	No	Yes
708.455	3162.27	7.58849	228.606	0.0503516	0.509752	GH98	ATCC 29149	1	2	FucGalGalNAcol	No	Yes
953.605	9922.96	39.9364	1719.77	0.158	3.83478	GH98	ATCC 29149	1	2	FucHexNAcGalGalNAcol	No	Yes
1157.71	3774.07	12.1012	481.288	0.0600931	1.07319	GH98	ATCC 29149	1	2	FucHexNAcGal2GalNAcol	No	Yes
1198.73	3304.73	9.80619	396.451	0.05262	0.884016	GH98	ATCC 29149	1	2	FucHexNAc2GalGalNAcol	No	Yes
1402.86	4897.31	19.8207	838.859	0.077978	1.87051	GH98	ATCC 29149	1	2	FucHexNAc2Gal2GalNAcol	No	Yes
1606.98	2142.52	4.48869	166.776	0.0341145	0.371881	GH98	ATCC 29149	1	2	FucHexNAc2Gal3GalNAcol	No	Yes
1648.02	6896.08	34.7711	1622.93	0.109804	3.61884	GH98	ATCC 29149	1	2	FucHexNAc3Gal2GalNAcol	No	Yes
1852.13	2325.99	6.69292	366.789	0.0370359	0.817873	GH98	ATCC 29149	1	2	FucHexANc3Gal3GalNAcol	No	Yes
708.458	3885.49	16.4221	429.976	0.0745275	1.31671	GH98	ATCC 29149	2	1	FucGalGalNAcol	No	Yes
953.607	8372.05	45.535	1373.38	0.160584	4.20566	GH98	ATCC 29149	2	1	FucHexNAcGalGalNAcol	No	Yes
1157.72	3220.39	12.642	351.109	0.0617701	1.07519	GH98	ATCC 29149	2	1	FucHexNAcGal2GalNAcol	No	Yes
1198.73	2802.04	9.82438	282.989	0.0537459	0.866591	GH98	ATCC 29149	2	1	FucHexNAc2GalGalNAcol	No	Yes
1402.87	4121.53	19.8656	624.021	0.0790549	1.91093	GH98	ATCC 29149	2	1	FucHexNAc2Gal2GalNAcol	No	Yes
1648.02	5397.61	31.4794	1242.05	0.103531	3.80349	GH98	ATCC 29149	2	1	FucHexNAc3Gal2GalNAcol	No	Yes
708.452	4284.78	19.6959	499.97	0.0914888	1.38971	GH98	ATCC 29149	2	2	FucGalGalNAcol	No	Yes
953.603	8566.51	49.0595	1407.41	0.182913	3.91203	GH98	ATCC 29149	2	2	FucHexNAcGalGalNAcol	No	Yes
1157.71	3411.39	14.386	377.162	0.0728402	1.04836	GH98	ATCC 29149	2	2	FucHexNAcGal2GalNAcol	No	Yes
1198.73	2742.47	9.58791	276.655	0.0585574	0.768989	GH98	ATCC 29149	2	2	FucHexNAc2GalGalNAcol	No	Yes
1402.86	4149.1	20.8377	664.178	0.0885917	1.84614	GH98	ATCC 29149	2	2	FucHexNAc2Gal2GalNAcol	No	Yes
1648.02	5715.17	35.7358	1335.07	0.122031	3.71094	GH98	ATCC 29149	2	2	FucHexNAc3Gal2GalNAcol	No	Yes
1852.14	1892.46	5.45849	224.855	0.040408	0.625005	GH98	ATCC 29149	2	2	FucHexANc3Gal3GalNAcol	No	Yes
708.451	3149.48	14.4148	303.641	0.115663	1.37643	GH98	E1	1	2	FucGalGalNAcol	No	Yes
953.6	5644.57	31.798	819.535	0.207294	3.71501	GH98	E1	1	2	FucHexNAcGalGalNAcol	No	Yes
1157.7	2438.4	8.19337	202.649	0.089549	0.91862	GH98	E1	1	2	FucHexNAcGal2GalNAcol	No	Yes
1198.73	2127.79	5.78448	152.872	0.0781421	0.692979	GH98	E1	1	2	FucHexNAc2GalGalNAcol	No	Yes
1402.85	2529.28	9.49531	279.849	0.0928865	1.26857	GH98	E1	1	2	FucHexNAc2Gal2GalNAcol	No	Yes
1648.01	3138.36	16.0991	520.248	0.115255	2.35832	GH98	E1	1	2	FucHexNAc3Gal2GalNAcol	No	Yes

[truncated: 4 more sheets: Figure S9A data, Figure S10A and B data, Figure S11 data, Figure S12A and B data]
